# Supplementary material for: catena-Poly[[bis­(4-carboxy­cyclo­hexane­carboxyl­ato-κ2 O 1,O 1′)cadmium(II)]-μ-1,4-bis­(imidazol-1-ylmeth­yl)benzene-κ2 N 3:N 3′]
Source: Acta Crystallogr Sect E Struct Rep Online. 2009 Jun 10;65(Pt 7):m756–7. doi: 10.1107/S1600536809021618 (PMC2969484; doi:10.1107/S1600536809021618)
Supplement: Supplementary file 1 [file e-65-0m756-sup1.cif]

##############################################################################
###                                                                        ###
###        Electronic paper (Acta Crystallographica Section E)             ###
###                                                                        ###
##############################################################################
#                                                                            #
# This CIF contains the data in a paper accepted for publication in Acta     #
# Crystallographica Section E. It conforms to the requirements of Notes      #
# for Authors for Section E, and has been peer reviewed under the auspices   #
# of the IUCr Commission on Journals.                                        #
#                                                                            #
# Full details of the Crystallographic Information File format               #
# are given in the paper "The Crystallographic Information File (CIF):       #
# a New Standard Archive File for Crystallography" by S. R. Hall, F. H.      #
# Allen and I. D. Brown [Acta Cryst. (1991), A47, 655-685].                  #
#                                                                            #
# The current version of the core CIF dictionary is obtainable from          #
# ftp://ftp.iucr.org/pub/cif_core.dic. The current version number is 2.4.    #
#                                                                            #
# Software is freely available for graphical display of the structure(s) in  #
# this CIF.  For information consult the CIF home page http://www.iucr.org/  #
# cif/home.html                                                              #
#                                                                            #
# This file may be used for bona fide research purposes within the           #
# scientific community so long as proper attribution is given to the journal # 
# article from which it was obtained.                                        #
#                                                                            #
##############################################################################
                                             
data_global
_audit_creation_method     'SHELXL97'
_journal_date_recd_electronic     2009-05-25
_journal_date_accepted     2009-06-07
_journal_name_full     'Acta Crystallographica, Section E'
_journal_year     2009
_journal_volume     65
_journal_issue      7
_journal_page_first     m756
_journal_page_last     m757
_journal_paper_category     QM
_journal_coeditor_code     HB2986
_publ_contact_author_name     'Associate Professor Bing-Bing Li'
_publ_contact_author_address
;
School of Environmental Science and Engineering,
Huazhong University of Science and Technology,
Wuhan 430074,
People's Republic of China
;
_publ_contact_author_email     libingbinghncj@yahoo.com.cn
_publ_contact_author_fax     ?
_publ_contact_author_phone     ?
_publ_section_title
;\
<i>catena</i>-Poly[[bis(4-carboxycyclohexanecarboxylato-\k^2^<i>O</i>^1^,\
<i>O</i>^1'^)cadmium(II)]-\m-1,4-bis(imidazol-1-ylmethyl)benzene-\
\k^2^<i>N</i>^3^:<i>N</i>^3'^]
;
loop_
    _publ_author_name
    _publ_author_address
    'Bing-Bing Li'
;
School of Environmental Science and Engineering,
Huazhong University of Science and Technology,
Wuhan 430074,
People's Republic of China
and
Department of Bioengineering,
Henan University of Urban Construction,
Pingdingshan 467000,
People's Republic of China
;
    'Bo Xiao'
;
School of Environmental Science and Engineering,
Huazhong University of Science and Technology,
Wuhan 430074,
People's Republic of China
;
data_I
_audit_creation_method     SHELXL-97
_chemical_name_systematic
;
<i>catena</i>-Poly[[bis(4-carboxycyclohexanecarboxylato-
\k^2^<i>O</i>^1^,<i>O</i>^1'^)cadmium(II)]-\m-1,4-bis(imidazol-1-
ylmethyl)benzene-\k^2^<i>N</i>^3^:<i>N</i>^3'^]
;
_chemical_name_common     ?
_chemical_formula_moiety     'C30 H36 Cd N4 O8'
_chemical_formula_sum     'C30 H36 Cd N4 O8'
_chemical_formula_iupac     '[Cd (C8 H11 O4)2 (C14 H14 N4)]'
_chemical_formula_weight     693.03
_chemical_melting_point     ?
_symmetry_cell_setting     orthorhombic
_symmetry_space_group_name_H-M     'P c c n'
_symmetry_space_group_name_Hall     '-P 2ab 2ac'
loop_
    _symmetry_equiv_pos_as_xyz
    'x, y, z'
    '-x+1/2, -y+1/2, z'
    'x+1/2, -y, -z+1/2'
    '-x, y+1/2, -z+1/2'
    '-x, -y, -z'
    'x-1/2, y-1/2, -z'
    '-x-1/2, y, z-1/2'
    'x, -y-1/2, z-1/2'
_cell_length_a     12.6317(5)
_cell_length_b     19.9697(12)
_cell_length_c     12.3703(7)
_cell_angle_alpha     90.00
_cell_angle_beta     90.00
_cell_angle_gamma     90.00
_cell_volume     3120.4(3)
_cell_formula_units_Z     4
_cell_measurement_reflns_used     3190
_cell_measurement_theta_min     3.01
_cell_measurement_theta_max     26.46
_cell_measurement_temperature     292(2)
_exptl_crystal_description     block
_exptl_crystal_colour     colorless
_exptl_crystal_size_max     0.26
_exptl_crystal_size_mid     0.22
_exptl_crystal_size_min     0.17
_exptl_crystal_density_diffrn     1.475
_exptl_crystal_density_meas     ?
_exptl_crystal_density_method     'not measured'
_exptl_crystal_F_000     1424
_exptl_absorpt_coefficient_mu     0.754
_exptl_absorpt_correction_type     'multi-scan'
_exptl_absorpt_process_details     '(CrysAlis RED; Oxford Diffraction, 2006)'
_exptl_absorpt_correction_T_min     0.816
_exptl_absorpt_correction_T_max     0.882
_exptl_special_details
;
;
_diffrn_ambient_temperature     292(2)
_diffrn_radiation_type     MoK\a
_diffrn_radiation_wavelength     0.71073
_diffrn_radiation_source     'fine-focus sealed tube'
_diffrn_radiation_monochromator     graphite
_diffrn_measurement_device_type     'Oxford Diffraction Gemini R Ultra'
_diffrn_measurement_method     \w
_diffrn_detector_area_resol_mean     10.0
_diffrn_reflns_number     26676
_diffrn_reflns_av_R_equivalents     0.1162
_diffrn_reflns_av_sigmaI/netI     0.0838
_diffrn_reflns_theta_min     4.69
_diffrn_reflns_theta_max     26.46
_diffrn_reflns_theta_full     25.00
_diffrn_measured_fraction_theta_max     0.990
_diffrn_measured_fraction_theta_full     0.993
_diffrn_reflns_limit_h_min     -15
_diffrn_reflns_limit_h_max     15
_diffrn_reflns_limit_k_min     -24
_diffrn_reflns_limit_k_max     24
_diffrn_reflns_limit_l_min     -15
_diffrn_reflns_limit_l_max     15
_diffrn_standards_number     ?
_diffrn_standards_interval_count     ?
_diffrn_standards_interval_time     ?
_diffrn_standards_decay_%     ?
_refine_special_details
;
Refinement of <i>F</i>^2^ against ALL reflections. The weighted <i>R</i>-factor
<i>wR</i> and goodness of fit <i>S</i> are based on <i>F</i>^2^, conventional
<i>R</i>-factors <i>R</i> are based on <i>F</i>, with <i>F</i> set to zero for
negative <i>F</i>^2^. The threshold expression of <i>F</i>^2^ >
\s(<i>F</i>^2^) is used only for calculating <i>R</i>-factors(gt) <i>etc</i>.
and is not relevant to the choice of reflections for refinement.
<i>R</i>-factors based on <i>F</i>^2^ are statistically about twice as large
as those based on <i>F</i>, and <i>R</i>- factors based on ALL data will be
even larger.
;
_reflns_number_total     3190
_reflns_number_gt     1658
_reflns_threshold_expression     I>2\s(I)
_refine_ls_structure_factor_coef     Fsqd
_refine_ls_matrix_type     full
_refine_ls_R_factor_all     0.1327
_refine_ls_R_factor_gt     0.0524
_refine_ls_wR_factor_gt     0.1022
_refine_ls_wR_factor_ref     0.1204
_refine_ls_goodness_of_fit_ref     0.948
_refine_ls_restrained_S_all     0.948
_refine_ls_number_reflns     3190
_refine_ls_number_parameters     195
_refine_ls_number_restraints     0
_refine_ls_hydrogen_treatment     constr
_refine_ls_weighting_scheme     calc
_refine_ls_weighting_details
                 'calc w=1/[\s^2^(Fo^2^)+(0.0575P)^2^] where P=(Fo^2^+2Fc^2^)/3'
_atom_sites_solution_hydrogens     geom
_atom_sites_solution_primary     direct
_atom_sites_solution_secondary     difmap
_refine_ls_shift/su_max     0.000
_refine_ls_shift/su_mean     0.000
_refine_diff_density_max     0.621
_refine_diff_density_min     -0.301
_refine_ls_extinction_method     none
_refine_ls_extinction_coef     ?
loop_
    _atom_type_symbol
    _atom_type_description
    _atom_type_scat_dispersion_real
    _atom_type_scat_dispersion_imag
    _atom_type_scat_source
    'C' 'C' 0.0033 0.0016
                         'International Tables Vol C Tables 4.2.6.8 and 6.1.1.4'
    'H' 'H' 0.0000 0.0000
                         'International Tables Vol C Tables 4.2.6.8 and 6.1.1.4'
    'N' 'N' 0.0061 0.0033
                         'International Tables Vol C Tables 4.2.6.8 and 6.1.1.4'
    'O' 'O' 0.0106 0.0060
                         'International Tables Vol C Tables 4.2.6.8 and 6.1.1.4'
    'Cd' 'Cd' -0.8075 1.2024
                         'International Tables Vol C Tables 4.2.6.8 and 6.1.1.4'
_computing_data_collection     'CrysAlis CCD (Oxford Diffraction, 2006)'
_computing_cell_refinement     'CrysAlis CCD (Oxford Diffraction, 2006)'
_computing_data_reduction     'CrysAlis RED (Oxford Diffraction, 2006)'
_computing_structure_solution     'SHELXS97 (Sheldrick, 2008)'
_computing_structure_refinement     'SHELXL97 (Sheldrick, 2008)'
_computing_molecular_graphics     'SHELXTL-Plus (Sheldrick, 2008)'
_computing_publication_material     'SHELXL97 (Sheldrick, 2008)'
loop_
    _atom_site_type_symbol
    _atom_site_label
    _atom_site_fract_x
    _atom_site_fract_y
    _atom_site_fract_z
    _atom_site_U_iso_or_equiv
    _atom_site_adp_type
    _atom_site_calc_flag
    _atom_site_refinement_flags
    _atom_site_occupancy
    _atom_site_disorder_assembly
    _atom_site_disorder_group
    C C1 0.7200(5) 0.1255(3) 0.1946(5) 0.0556(16) Uani d . 1 . .
    C C2 0.7134(5) 0.0551(3) 0.1562(5) 0.0703(18) Uani d . 1 . .
    H H2 0.6472 0.0495 0.1158 0.084 Uiso calc R 1 . .
    C C3 0.8075(6) 0.0347(3) 0.0813(6) 0.089(2) Uani d . 1 . .
    H H3A 0.8072 0.0627 0.0172 0.107 Uiso calc R 1 . .
    H H3B 0.8738 0.0420 0.1190 0.107 Uiso calc R 1 . .
    C C4 0.7998(7) -0.0363(4) 0.0488(6) 0.106(3) Uani d . 1 . .
    H H4A 0.8606 -0.0478 0.0045 0.127 Uiso calc R 1 . .
    H H4B 0.7367 -0.0427 0.0054 0.127 Uiso calc R 1 . .
    C C5 0.7956(5) -0.0833(3) 0.1467(6) 0.082(2) Uani d . 1 . .
    H H5 0.7788 -0.1281 0.1192 0.099 Uiso calc R 1 . .
    C C6 0.7065(7) -0.0639(4) 0.2243(7) 0.098(2) Uani d . 1 . .
    H H6A 0.6387 -0.0729 0.1905 0.118 Uiso calc R 1 . .
    H H6B 0.7113 -0.0910 0.2891 0.118 Uiso calc R 1 . .
    C C7 0.7123(6) 0.0065(3) 0.2537(6) 0.089(2) Uani d . 1 . .
    H H7A 0.7758 0.0137 0.2961 0.107 Uiso calc R 1 . .
    H H7B 0.6521 0.0172 0.2992 0.107 Uiso calc R 1 . .
    C C8 0.9032(6) -0.0881(3) 0.2022(7) 0.078(2) Uani d . 1 . .
    C C9 0.9060(3) 0.2554(3) 0.4765(4) 0.0524(13) Uani d . 1 . .
    H H9 0.8851 0.2997 0.4856 0.063 Uiso calc R 1 . .
    C C10 0.9221(4) 0.1567(3) 0.4138(5) 0.0657(16) Uani d . 1 . .
    H H10 0.9152 0.1192 0.3699 0.079 Uiso calc R 1 . .
    C C11 0.9818(5) 0.1601(3) 0.5038(5) 0.0665(18) Uani d . 1 . .
    H H11 1.0218 0.1258 0.5339 0.080 Uiso calc R 1 . .
    C C12 1.0206(3) 0.2510(3) 0.6389(4) 0.0612(14) Uani d . 1 . .
    H H12A 0.9962 0.2257 0.7010 0.073 Uiso calc R 1 . .
    H H12B 0.9972 0.2969 0.6481 0.073 Uiso calc R 1 . .
    C C13 1.1951(4) 0.2506(5) 0.5441(5) 0.125(4) Uani d . 1 . .
    H H13 1.1592 0.2521 0.4785 0.150 Uiso calc R 1 . .
    C C14 1.1390(3) 0.2497(3) 0.6368(4) 0.0479(11) Uani d . 1 . .
    C C15 1.1954(4) 0.2499(4) 0.7277(5) 0.0693(15) Uani d . 1 . .
    H H15 1.1599 0.2498 0.7936 0.083 Uiso calc R 1 . .
    N N1 0.8735(3) 0.2166(2) 0.3967(4) 0.0527(11) Uani d . 1 . .
    N N2 0.9721(3) 0.2237(2) 0.5420(4) 0.0515(12) Uani d . 1 . .
    O O1 0.7903(3) 0.1640(2) 0.1601(3) 0.0683(11) Uani d . 1 . .
    O O2 0.6563(3) 0.1466(2) 0.2657(4) 0.0700(12) Uani d . 1 . .
    O O3 0.9194(5) -0.0730(3) 0.2950(5) 0.120(2) Uani d . 1 . .
    O O4 0.9764(4) -0.1119(2) 0.1406(4) 0.0951(15) Uani d . 1 . .
    H H4 1.0323 -0.1134 0.1741 0.143 Uiso calc R 1 . .
    Cd Cd1 0.7500 0.2500 0.27740(4) 0.04487(19) Uani d S 1 . .
loop_
    _atom_site_aniso_label
    _atom_site_aniso_U_11
    _atom_site_aniso_U_22
    _atom_site_aniso_U_33
    _atom_site_aniso_U_12
    _atom_site_aniso_U_13
    _atom_site_aniso_U_23
    C1 0.062(4) 0.045(3) 0.059(4) 0.007(3) -0.007(3) 0.005(3)
    C2 0.096(5) 0.045(3) 0.069(4) 0.000(3) 0.000(4) 0.002(3)
    C3 0.149(6) 0.058(4) 0.061(4) -0.006(4) 0.036(5) 0.000(4)
    C4 0.118(6) 0.103(6) 0.096(6) 0.048(5) -0.013(5) -0.008(5)
    C5 0.085(4) 0.068(4) 0.093(6) 0.022(4) -0.020(4) 0.014(4)
    C6 0.095(5) 0.078(5) 0.123(7) 0.020(4) 0.014(5) 0.016(5)
    C7 0.111(6) 0.065(4) 0.092(6) -0.013(4) 0.027(4) 0.005(4)
    C8 0.089(5) 0.058(4) 0.087(6) 0.029(4) -0.001(4) 0.002(4)
    C9 0.036(2) 0.060(3) 0.062(3) 0.015(3) -0.002(3) 0.001(4)
    C10 0.067(4) 0.055(4) 0.075(5) 0.009(3) -0.018(3) 0.002(3)
    C11 0.060(4) 0.062(4) 0.077(5) 0.014(3) -0.018(3) 0.006(3)
    C12 0.037(2) 0.094(4) 0.052(3) 0.009(4) -0.006(2) 0.000(4)
    C13 0.042(3) 0.291(12) 0.042(4) -0.020(7) -0.008(3) -0.003(6)
    C14 0.040(2) 0.062(3) 0.042(3) -0.002(3) 0.001(2) -0.009(4)
    C15 0.048(3) 0.119(5) 0.041(3) -0.006(5) 0.004(2) -0.004(5)
    N1 0.039(2) 0.056(3) 0.064(3) 0.000(2) -0.007(2) 0.006(3)
    N2 0.030(2) 0.069(3) 0.056(3) -0.0009(19) -0.002(2) 0.006(2)
    O1 0.083(3) 0.058(2) 0.064(3) 0.001(2) 0.021(2) -0.004(2)
    O2 0.051(2) 0.059(2) 0.100(3) -0.0010(18) 0.015(2) -0.025(2)
    O3 0.143(5) 0.130(5) 0.088(4) 0.059(4) -0.019(4) -0.005(4)
    O4 0.077(3) 0.099(4) 0.110(4) 0.027(3) -0.007(3) -0.027(3)
    Cd1 0.0318(2) 0.0523(3) 0.0505(3) 0.0036(3) 0.000 0.000
_geom_special_details
;
All e.s.d.'s (except the e.s.d. in the dihedral angle between two l.s. planes)
are estimated using the full covariance matrix. The cell e.s.d.'s are taken
into account individually in the estimation of e.s.d.'s in distances, angles
and torsion angles; correlations between e.s.d.'s in cell parameters are only
used when they are defined by crystal symmetry. An approximate (isotropic)
treatment of cell e.s.d.'s is used for estimating e.s.d.'s involving l.s.
planes.
;
loop_
    _geom_bond_atom_site_label_1
    _geom_bond_atom_site_label_2
    _geom_bond_site_symmetry_2
    _geom_bond_distance
    _geom_bond_publ_flag
    C1 O1 . 1.250(6) ?
    C1 O2 . 1.265(6) ?
    C1 C2 . 1.487(8) ?
    C1 Cd1 . 2.716(6) ?
    C2 C7 . 1.548(8) ?
    C2 C3 . 1.561(8) ?
    C2 H2 . 0.9800 ?
    C3 C4 . 1.478(9) ?
    C3 H3A . 0.9700 ?
    C3 H3B . 0.9700 ?
    C4 C5 . 1.533(10) ?
    C4 H4A . 0.9700 ?
    C4 H4B . 0.9700 ?
    C5 C8 . 1.526(9) ?
    C5 C6 . 1.529(9) ?
    C5 H5 . 0.9800 ?
    C6 C7 . 1.453(9) ?
    C6 H6A . 0.9700 ?
    C6 H6B . 0.9700 ?
    C7 H7A . 0.9700 ?
    C7 H7B . 0.9700 ?
    C8 O3 . 1.205(8) ?
    C8 O4 . 1.288(8) ?
    C9 N1 . 1.320(7) ?
    C9 N2 . 1.325(7) ?
    C9 H9 . 0.9300 ?
    C10 C11 . 1.347(8) ?
    C10 N1 . 1.361(6) ?
    C10 H10 . 0.9300 ?
    C11 N2 . 1.360(7) ?
    C11 H11 . 0.9300 ?
    C12 N2 . 1.453(7) ?
    C12 C14 . 1.496(6) ?
    C12 H12A . 0.9700 ?
    C12 H12B . 0.9700 ?
    C13 C14 . 1.347(7) ?
    C13 C13 2_755 1.388(11) ?
    C13 H13 . 0.9300 ?
    C14 C15 . 1.331(7) ?
    C15 C15 2_755 1.379(10) ?
    C15 H15 . 0.9300 ?
    O4 H4 . 0.8200 ?
    Cd1 N1 . 2.249(4) y
    Cd1 O1 . 2.306(4) y
    Cd1 O2 . 2.384(4) y
    Cd1 N1 2_655 2.249(4) ?
    Cd1 O1 2_655 2.306(4) ?
    Cd1 O2 2_655 2.384(4) ?
loop_
    _geom_angle_atom_site_label_1
    _geom_angle_atom_site_label_2
    _geom_angle_atom_site_label_3
    _geom_angle_site_symmetry_1
    _geom_angle_site_symmetry_3
    _geom_angle
    _geom_angle_publ_flag
    O1 C1 O2 . . 119.0(5) ?
    O1 C1 C2 . . 120.8(5) ?
    O2 C1 C2 . . 120.2(6) ?
    C1 C2 C7 . . 110.2(5) ?
    C1 C2 C3 . . 113.2(5) ?
    C7 C2 C3 . . 107.8(5) ?
    C1 C2 H2 . . 108.5 ?
    C7 C2 H2 . . 108.5 ?
    C3 C2 H2 . . 108.5 ?
    C4 C3 C2 . . 111.2(6) ?
    C4 C3 H3A . . 109.4 ?
    C2 C3 H3A . . 109.4 ?
    C4 C3 H3B . . 109.4 ?
    C2 C3 H3B . . 109.4 ?
    H3A C3 H3B . . 108.0 ?
    C3 C4 C5 . . 112.0(6) ?
    C3 C4 H4A . . 109.2 ?
    C5 C4 H4A . . 109.2 ?
    C3 C4 H4B . . 109.2 ?
    C5 C4 H4B . . 109.2 ?
    H4A C4 H4B . . 107.9 ?
    C8 C5 C6 . . 112.9(6) ?
    C8 C5 C4 . . 111.2(6) ?
    C6 C5 C4 . . 111.5(6) ?
    C8 C5 H5 . . 106.9 ?
    C6 C5 H5 . . 106.9 ?
    C4 C5 H5 . . 106.9 ?
    C7 C6 C5 . . 111.5(6) ?
    C7 C6 H6A . . 109.3 ?
    C5 C6 H6A . . 109.3 ?
    C7 C6 H6B . . 109.3 ?
    C5 C6 H6B . . 109.3 ?
    H6A C6 H6B . . 108.0 ?
    C6 C7 C2 . . 114.3(6) ?
    C6 C7 H7A . . 108.7 ?
    C2 C7 H7A . . 108.7 ?
    C6 C7 H7B . . 108.7 ?
    C2 C7 H7B . . 108.7 ?
    H7A C7 H7B . . 107.6 ?
    O3 C8 O4 . . 122.2(7) ?
    O3 C8 C5 . . 124.4(7) ?
    O4 C8 C5 . . 113.3(7) ?
    N1 C9 N2 . . 111.8(6) ?
    N1 C9 H9 . . 124.1 ?
    N2 C9 H9 . . 124.1 ?
    C11 C10 N1 . . 109.7(5) ?
    C11 C10 H10 . . 125.2 ?
    N1 C10 H10 . . 125.2 ?
    C10 C11 N2 . . 106.5(5) ?
    C10 C11 H11 . . 126.8 ?
    N2 C11 H11 . . 126.8 ?
    N2 C12 C14 . . 113.6(4) ?
    N2 C12 H12A . . 108.8 ?
    C14 C12 H12A . . 108.8 ?
    N2 C12 H12B . . 108.8 ?
    C14 C12 H12B . . 108.8 ?
    H12A C12 H12B . . 107.7 ?
    C14 C13 C13 . 2_755 121.7(3) ?
    C14 C13 H13 . . 119.2 ?
    C13 C13 H13 2_755 . 119.2 ?
    C15 C14 C13 . . 115.9(4) ?
    C15 C14 C12 . . 121.3(4) ?
    C13 C14 C12 . . 122.7(5) ?
    C14 C15 C15 . 2_755 122.4(3) ?
    C14 C15 H15 . . 118.8 ?
    C15 C15 H15 2_755 . 118.8 ?
    C9 N1 C10 . . 105.1(5) ?
    C9 N1 Cd1 . . 122.2(4) ?
    C10 N1 Cd1 . . 132.5(4) ?
    C9 N2 C11 . . 106.9(5) ?
    C9 N2 C12 . . 126.2(5) ?
    C11 N2 C12 . . 126.8(5) ?
    C1 O1 Cd1 . . 94.9(3) ?
    C1 O2 Cd1 . . 90.9(3) ?
    C8 O4 H4 . . 109.5 ?
    N1 Cd1 N1 . 2_655 97.9(2) ?
    N1 Cd1 O1 . . 92.24(16) ?
    N1 Cd1 O1 2_655 . 141.92(15) ?
    N1 Cd1 O1 . 2_655 141.92(15) ?
    N1 Cd1 O1 2_655 2_655 92.24(16) ?
    O1 Cd1 O1 . 2_655 102.0(2) ?
    N1 Cd1 O2 . . 97.33(15) ?
    N1 Cd1 O2 2_655 . 87.24(15) ?
    O1 Cd1 O2 . . 55.00(14) y
    O1 Cd1 O2 2_655 . 119.83(15) ?
    N1 Cd1 O2 . 2_655 87.24(15) ?
    N1 Cd1 O2 2_655 2_655 97.33(15) ?
    O1 Cd1 O2 . 2_655 119.83(15) ?
    O1 Cd1 O2 2_655 2_655 55.00(14) ?
    O2 Cd1 O2 . 2_655 173.1(2) ?
loop_
    _geom_hbond_atom_site_label_D
    _geom_hbond_atom_site_label_H
    _geom_hbond_atom_site_label_A
    _geom_hbond_site_symmetry_A
    _geom_hbond_distance_DH
    _geom_hbond_distance_HA
    _geom_hbond_distance_DA
    _geom_hbond_angle_DHA
    O4 H4 O2 3 0.82 1.86 2.644(6) 161
