# Supplementary material for: catena-Poly[[bis­(4-carboxy­cyclo­hexane­carboxyl­ato-κ2 O 1,O 1′)cadmium(II)]-μ-1,4-bis­(imidazol-1-ylmeth­yl)benzene-κ2 N 3:N 3′]
Source: Acta Crystallogr Sect E Struct Rep Online. 2009 Jun 10;65(Pt 7):m756–7. doi: 10.1107/S1600536809021618 (PMC2969484; doi:10.1107/S1600536809021618)
Supplement: Supplementary file 2 [file e-65-0m756-Isup2.hkl]

#
# h,k,l, Fc-squared, Fo-squared, sigma(Fo-squared) and status flag
#
data_I
_shelx_title ' sss in Pccn'
_shelx_refln_list_code          4
_shelx_F_calc_maximum      314.32
_exptl_crystal_F_000      1424.00
_reflns_d_resolution_high  0.7976
 
loop_
 _symmetry_equiv_pos_as_xyz
 'x, y, z'
 '-x+1/2, -y+1/2, z'
 'x+1/2, -y, -z+1/2'
 '-x, y+1/2, -z+1/2'
 '-x, -y, -z'
 'x-1/2, y-1/2, -z'
 '-x-1/2, y, z-1/2'
 'x, -y-1/2, z-1/2'
 
_cell_length_a    12.6317
_cell_length_b    19.9697
_cell_length_c    12.3703
_cell_angle_alpha  90.000
_cell_angle_beta   90.000
_cell_angle_gamma  90.000
 
_shelx_F_squared_multiplier     1.000
 
loop_
 _refln_index_h
 _refln_index_k
 _refln_index_l
 _refln_F_squared_calc
 _refln_F_squared_meas
 _refln_F_squared_sigma
 _refln_observed_status
   4   0   0    49720.27    50784.03    298.60 o
   6   0   0     4074.20     3464.18    120.53 o
   8   0   0     7305.24     7875.90    130.73 o
  10   0   0      666.39      639.18    121.86 o
  12   0   0     1041.22     1303.86    217.44 o
  14   0   0     1195.52     1191.00    170.76 o
   3   1   0    10780.58    11704.33    105.56 o
   5   1   0    22833.59    25177.57    130.42 o
   7   1   0    20665.36    23238.14    177.38 o
   9   1   0    10451.41    10780.22    109.42 o
  11   1   0     5169.19     5367.70    141.62 o
  13   1   0     2989.21     3182.40    210.88 o
  15   1   0      831.85     1011.22    174.08 o
   4   2   0    11168.21    11799.53    127.62 o
   6   2   0     4415.19     4219.08     79.82 o
   8   2   0    17217.01    17166.73    124.41 o
  10   2   0     5202.92     5400.60     98.34 o
  12   2   0     2232.08     2742.24    162.67 o
  14   2   0     2086.22     2410.40    169.29 o
   3   3   0      166.79       90.04     70.24 o
   5   3   0    39702.94    42841.09    230.77 o
   7   3   0    21650.06    22603.38    155.21 o
   9   3   0     7192.35     7164.87    111.38 o
  11   3   0     2683.91     2766.23    138.58 o
  13   3   0     3568.90     3661.97    172.44 o
  15   3   0     1288.20     1557.41    174.99 o
   2   4   0    46007.42    49836.46    258.10 o
   4   4   0    11814.60    11560.57     97.91 o
   6   4   0     7393.76     6961.08    100.10 o
   8   4   0     8921.58     9389.62    136.80 o
  10   4   0     3070.95     3223.83    123.70 o
  12   4   0     1406.96     1441.04    127.73 o
  14   4   0     2121.33     1935.89    169.59 o
   1   5   0     1862.52     1743.25     88.93 o
   3   5   0    14221.78    14466.99    102.16 o
   5   5   0    17318.14    19011.17    146.31 o
   7   5   0    20010.83    21531.54    179.87 o
   9   5   0     9039.02     8942.68    136.76 o
  11   5   0     3664.62     3563.68    141.69 o
  13   5   0     2899.75     2841.61    211.50 o
  15   5   0     1793.47     1841.35    223.90 o
   0   6   0    98795.35    89308.52    522.76 o
   2   6   0     9446.30     8954.33    108.64 o
   4   6   0    10118.41    10451.78     95.75 o
   6   6   0    12232.61    12237.39    109.16 o
   8   6   0     8406.11     8300.24    111.18 o
  10   6   0     1611.68     1458.56    112.54 o
  12   6   0     1443.73     1664.60    120.06 o
  14   6   0     1804.73     1667.40    216.19 o
   1   7   0       36.42       74.53     85.05 o
   3   7   0    15233.63    14378.39    125.97 o
   5   7   0    13693.66    12937.24    156.76 o
   7   7   0    17263.07    17421.91    132.76 o
   9   7   0     4029.31     4723.59    142.32 o
  11   7   0     5312.11     5742.48    141.90 o
  13   7   0     1945.78     2241.91    169.54 o
  15   7   0     1217.34     1564.60    233.28 o
   0   8   0    43272.31    43994.50    326.90 o
   2   8   0     9199.25     8746.90     92.84 o
   4   8   0    13157.29    12992.33    119.69 o
   6   8   0     3534.56     3651.78     86.56 o
   8   8   0     8284.64     8557.08    131.14 o
  10   8   0     3822.86     3867.27    128.73 o
  12   8   0     1914.81     2116.93    140.37 o
  14   8   0     1357.30     1649.46    223.06 o
   1   9   0    35904.45    36588.43    296.59 o
   3   9   0     7579.67     7900.92    100.03 o
   5   9   0    12089.17    12359.43    131.80 o
   7   9   0     9807.68    10623.59    115.84 o
   9   9   0     1437.40     1312.89    112.22 o
  11   9   0     3282.61     3017.95    128.38 o
  13   9   0     2071.89     2043.18    172.05 o
   0  10   0    56925.38    56736.18    404.08 o
   2  10   0    21663.32    21707.53    420.98 o
   4  10   0     8534.01     9341.96    110.95 o
   6  10   0     4025.17     4093.78     94.01 o
   8  10   0     2207.18     2097.68     97.11 o
  10  10   0     2500.05     2671.67    123.75 o
  12  10   0     1909.22     2147.60    145.60 o
  14  10   0      613.26      966.33    308.12 o
   1  11   0     5469.62     5995.64    114.10 o
   3  11   0     7020.90     6553.04    125.75 o
   5  11   0     9633.77     9615.50    157.29 o
   7  11   0     4481.43     4635.67    100.49 o
   9  11   0     2767.81     2899.75    121.76 o
  11  11   0     2533.52     2801.20    148.60 o
  13  11   0     1978.17     1932.92    296.99 o
   0  12   0    21337.81    19123.46    842.69 o
   2  12   0     6462.32     6037.61    137.15 o
   4  12   0     4305.48     4276.29     99.34 o
   6  12   0     5615.06     6023.32    146.71 o
   8  12   0     2290.20     2361.35    134.70 o
  10  12   0      744.88      652.77    116.26 o
  12  12   0     1912.66     1984.83    151.92 o
   1  13   0     2177.98     2544.43    113.86 o
   3  13   0     7301.50     7480.65    128.04 o
   5  13   0     8051.16     7952.82    134.25 o
   7  13   0     3610.90     3234.70    118.42 o
   9  13   0      616.16      579.86    131.37 o
  11  13   0     2056.98     1925.24    149.60 o
  13  13   0      983.00      545.54    299.27 o
   0  14   0     4402.67     3883.99    175.06 o
   2  14   0     4386.94     4347.88    151.41 o
   4  14   0     5922.67     6374.13    138.99 o
   6  14   0     2356.60     2613.55    128.81 o
   8  14   0     2436.01     2538.71    163.19 o
  10  14   0      748.10      689.76    171.87 o
  12  14   0      909.41     1095.68    188.94 o
   1  15   0     2430.53     2694.40    113.12 o
   3  15   0     6082.00     6221.27    166.32 o
   5  15   0     3871.88     3737.42    188.16 o
   7  15   0     4736.54     5049.20    224.25 o
   9  15   0       83.71      184.18    155.26 o
  11  15   0     1149.80     1168.75    192.54 o
   0  16   0     2090.89     1837.55    151.29 o
   2  16   0     5049.68     4576.88    146.95 o
   4  16   0     3901.58     3583.56    138.33 o
   6  16   0     2789.03     2581.19    154.41 o
   8  16   0     1228.84     1206.05    166.45 o
  10  16   0      922.36     1081.11    190.43 o
  12  16   0      542.06      633.35    335.70 o
   1  17   0      673.01      871.80    115.86 o
   3  17   0     3678.37     3650.15    142.74 o
   5  17   0     1749.26     1705.66    129.11 o
   7  17   0     2630.72     2516.67    135.69 o
   9  17   0      645.26      595.22    131.52 o
  11  17   0      925.90      944.24    205.12 o
   0  18   0     1496.16     1515.07    194.92 o
   2  18   0     2139.82     2386.97    125.48 o
   4  18   0      224.98      605.56    128.05 o
   6  18   0     1253.76     1684.04    134.96 o
   8  18   0      734.05      974.07    141.22 o
  10  18   0      576.12      538.98    204.61 o
   1  19   0      662.84      656.73    134.64 o
   3  19   0      960.77     1072.74    128.63 o
   5  19   0      830.26      964.59    153.03 o
   7  19   0      778.60      800.42    155.89 o
   9  19   0      401.92      496.86    186.77 o
   0  20   0     1874.88     1826.02    219.28 o
   2  20   0     1152.99     1196.93    136.15 o
   4  20   0      558.39      391.55    155.06 o
   6  20   0      733.22      710.23    159.30 o
   8  20   0      832.74      818.03    189.68 o
   1  21   0     1224.45     1753.23    158.06 o
   3  21   0      579.53      639.64    161.93 o
   5  21   0      793.28      879.52    165.92 o
   7  21   0      731.63     1070.08    215.31 o
   0  22   0     1227.13     1067.31    230.23 o
   2  22   0      396.78      420.54    163.36 o
   4  22   0      487.44      671.31    174.04 o
   6  22   0      330.04      471.64    171.16 o
   1  23   0      439.20      395.20    167.75 o
   3  23   0      457.92      424.60    171.84 o
   5  23   0      515.69      740.08    181.19 o
   0  24   0      988.82     1242.31    240.10 o
   2  24   0      540.20      514.13    181.01 o
   4  24   0      363.25      492.10    190.80 o
   3   1   1     4216.67     3772.89     59.39 o
   4   1   1    11394.73    11781.71     66.82 o
   5   1   1     2292.52     2184.75     47.23 o
   6   1   1       33.08        1.32     41.34 o
   7   1   1       48.52      140.48     44.62 o
   8   1   1       69.30       26.18     49.48 o
   9   1   1        0.28       97.31     50.00 o
  10   1   1       43.30      117.52     53.59 o
  11   1   1       11.13      188.82     59.23 o
  12   1   1      133.12      148.28     63.02 o
  13   1   1        9.98       23.23     98.88 o
  14   1   1        6.21       19.51    104.54 o
  15   1   1        0.03      196.12    144.27 o
   3   2   1       49.92       81.68     40.45 o
   4   2   1     1703.41     1892.72     46.65 o
   5   2   1      157.70      260.41     42.63 o
   6   2   1      844.28      970.72     46.90 o
   7   2   1      127.51      118.93     45.67 o
   8   2   1      116.74      195.09     54.32 o
   9   2   1        1.43       37.56     60.35 o
  10   2   1      297.10      386.51     65.36 o
  11   2   1       12.95       20.96     65.56 o
  12   2   1       64.38       45.46     71.53 o
  13   2   1       57.79       90.34     86.79 o
  14   2   1       16.49      128.67    103.36 o
  15   2   1       50.39      253.23    141.49 o
   2   3   1      327.15      333.63     71.62 o
   3   3   1      119.03      245.84     49.77 o
   4   3   1        0.89       45.94     43.86 o
   5   3   1       14.56      112.75     40.70 o
   6   3   1      924.99      868.73     46.74 o
   7   3   1      130.18      136.66     47.90 o
   8   3   1     1039.44     1014.65     62.63 o
   9   3   1        9.59        1.24     63.02 o
  10   3   1      151.78      127.31     67.63 o
  11   3   1        1.93        5.73     67.48 o
  12   3   1       37.26       29.53     70.19 o
  13   3   1        3.35      151.09     86.25 o
  14   3   1       62.33      115.61    100.03 o
  15   3   1        0.91      193.51    149.10 o
   1   4   1     8060.99     8783.33    122.18 o
   2   4   1      574.09      650.93     61.65 o
   3   4   1       72.52      113.24     46.42 o
   4   4   1     3902.48     4333.33     57.01 o
   5   4   1      234.55      142.50     42.19 o
   6   4   1      225.65      344.52     41.55 o
   7   4   1     1472.60     1476.87     53.12 o
   8   4   1      738.51      787.03     55.47 o
   9   4   1      363.76      446.68     64.65 o
  10   4   1       51.91      132.04     67.25 o
  11   4   1       13.25       71.73     75.18 o
  12   4   1       33.49       54.23     72.25 o
  13   4   1       15.97       37.93    116.08 o
  14   4   1        1.80      158.28     99.18 o
  15   4   1       27.02      199.59    148.78 o
   1   5   1     4222.97     4719.36     63.32 o
   2   5   1      675.42      683.07     47.42 o
   3   5   1     2658.72     2746.75     48.70 o
   4   5   1     3123.28     3361.04     52.76 o
   5   5   1       66.78      175.07     43.00 o
   6   5   1      161.86      108.78     43.84 o
   7   5   1      796.12      838.82     50.34 o
   8   5   1        0.01       29.92     61.73 o
   9   5   1       53.09       87.15     61.69 o
  10   5   1        0.17       12.15     69.51 o
  11   5   1       45.01       59.70     74.62 o
  12   5   1       63.16       48.01     71.90 o
  13   5   1       35.76      265.38    118.36 o
  14   5   1       50.49       65.36    112.89 o
  15   5   1        0.02      141.44    151.33 o
   1   6   1     1863.54     1877.40     62.11 o
   2   6   1      117.09      141.68     43.34 o
   3   6   1     1290.18     1299.65     49.75 o
   4   6   1      234.25      321.16     40.93 o
   5   6   1      248.50      217.23     45.65 o
   6   6   1      103.97      190.21     45.96 o
   7   6   1      678.06      682.78     53.35 o
   8   6   1      197.75      286.95     58.36 o
   9   6   1       22.75       68.03     70.41 o
  10   6   1      152.49      159.26     68.36 o
  11   6   1       53.84       60.98     66.91 o
  12   6   1       11.99      137.83     77.09 o
  13   6   1        1.23       59.21    118.09 o
  14   6   1       22.94       49.99    125.55 o
  15   6   1        0.10       86.44    180.64 o
   1   7   1      107.50      155.04     61.62 o
   2   7   1     4818.93     5091.40     57.83 o
   3   7   1      273.83      381.94     44.41 o
   4   7   1        7.75       28.24     40.44 o
   5   7   1       72.33      109.36     44.25 o
   6   7   1     1213.98     1318.53     51.44 o
   7   7   1      278.62      343.36     53.01 o
   8   7   1       11.13       50.27     56.38 o
   9   7   1        1.80       45.46     69.77 o
  10   7   1       15.82       56.91     74.76 o
  11   7   1      180.51      243.64     67.95 o
  12   7   1       30.74      139.77     85.33 o
  13   7   1       83.13       31.03    123.61 o
  14   7   1        0.02      150.72    144.39 o
  15   7   1        0.28      360.90    178.61 o
   1   8   1     1485.82     1240.25     57.16 o
   2   8   1      557.90      624.62     50.14 o
   3   8   1      954.48     1026.61     45.53 o
   4   8   1      551.07      578.88     47.57 o
   5   8   1       83.96       66.38     42.69 o
   6   8   1       40.60       90.07     45.44 o
   7   8   1     1467.88     1554.60     57.96 o
   8   8   1      177.83      317.37     57.80 o
   9   8   1      399.61      244.34     63.84 o
  10   8   1      400.22      348.07     78.23 o
  11   8   1       50.25       45.84     71.19 o
  12   8   1       23.23       97.13    107.50 o
  13   8   1        1.51       68.86    134.68 o
  14   8   1       21.03      366.95    172.04 o
   1   9   1      172.77      160.63     57.86 o
   2   9   1       23.02        6.42     48.04 o
   3   9   1     1298.84     1297.39     49.41 o
   4   9   1        2.77       44.92     45.01 o
   5   9   1       69.62       96.98     48.82 o
   6   9   1     1148.11     1071.72     53.90 o
   7   9   1       22.48       41.50     52.63 o
   8   9   1      448.98      348.31     64.37 o
   9   9   1       26.43       53.40     61.74 o
  10   9   1       25.95      -31.57     77.17 o
  11   9   1      151.67      183.54     75.76 o
  12   9   1       20.68       78.35    101.17 o
  13   9   1       79.63      166.18    114.14 o
  14   9   1       10.38       29.57    186.14 o
   1  10   1        3.20       20.44     59.24 o
   2  10   1      310.68      327.19     50.80 o
   3  10   1       10.13       17.78     48.52 o
   4  10   1        3.62        5.59     47.73 o
   5  10   1     2815.04     3215.81     64.57 o
   6  10   1       58.26       57.27     54.50 o
   7  10   1       96.08      150.42     52.95 o
   8  10   1      138.72      125.00     57.08 o
   9  10   1       38.97       86.34     63.41 o
  10  10   1      320.56      237.20     74.62 o
  11  10   1       84.38      110.16     90.53 o
  12  10   1       17.47      120.60    100.54 o
  13  10   1       19.98      156.18    129.48 o
  14  10   1       10.07      246.00    189.93 o
   1  11   1      607.43      676.19     65.04 o
   2  11   1     1020.32      915.45     60.80 o
   3  11   1      104.50      104.54     53.31 o
   4  11   1      183.53      183.41     54.40 o
   5  11   1       50.04       48.93     53.33 o
   6  11   1      134.14      131.10     60.15 o
   7  11   1       34.91      122.98     59.18 o
   8  11   1       97.78      169.85     58.62 o
   9  11   1       80.62      118.15     58.36 o
  10  11   1       27.20       78.76     65.93 o
  11  11   1       61.81      140.98     90.64 o
  12  11   1        9.22      -24.80     97.62 o
  13  11   1       26.57       59.98    130.25 o
  14  11   1       81.31      396.55    236.28 o
   1  12   1        2.72      -15.02     78.10 o
   2  12   1      147.34      138.72     61.92 o
   3  12   1      103.91      159.17     57.47 o
   4  12   1       48.04       70.88     58.35 o
   5  12   1        6.53       28.49     55.86 o
   6  12   1       18.79       64.02     58.22 o
   7  12   1        3.89       50.56     65.10 o
   8  12   1       63.82       91.68     64.36 o
   9  12   1      124.83      136.66     63.06 o
  10  12   1      102.19       66.30     77.90 o
  11  12   1       16.03      138.81     92.90 o
  12  12   1       10.82       70.24    106.23 o
  13  12   1       75.01      108.61    172.66 o
   1  13   1     1330.76     1307.06     79.13 o
   2  13   1        4.86       31.71     78.44 o
   3  13   1      313.87      396.92     64.75 o
   4  13   1      166.80      206.20     62.00 o
   5  13   1       76.20      105.99     63.10 o
   6  13   1        7.38       45.72     62.25 o
   7  13   1      106.26       55.35     64.09 o
   8  13   1      513.08      446.87     66.14 o
   9  13   1        0.00       29.82     66.15 o
  10  13   1       27.36      125.48     93.49 o
  11  13   1        1.42       33.86    105.17 o
  12  13   1        0.46      -18.00    121.50 o
  13  13   1       18.72      225.78    196.74 o
   1  14   1        8.60       -2.51     63.97 o
   2  14   1       36.24       78.50     65.48 o
   3  14   1        2.08       20.09     66.81 o
   4  14   1      345.07      325.64     76.86 o
   5  14   1      161.15      184.46     73.44 o
   6  14   1        0.84       79.65     66.58 o
   7  14   1       94.07       84.49     64.30 o
   8  14   1      190.12      149.36     63.44 o
   9  14   1        2.40       22.13     77.59 o
  10  14   1        4.04        3.71     88.72 o
  11  14   1       15.32       43.85    122.52 o
  12  14   1       40.92      242.33    155.11 o
  13  14   1        5.54      -17.20    300.70 o
   1  15   1        1.81       19.70     67.46 o
   2  15   1      429.54      500.95     80.36 o
   3  15   1      535.50      482.80     79.87 o
   4  15   1      821.81      883.10     82.73 o
   5  15   1       65.76      126.58     79.35 o
   6  15   1      171.56      254.84     85.51 o
   7  15   1      207.59      234.63     84.18 o
   8  15   1      119.89      225.53     69.79 o
   9  15   1       29.41      224.07     96.11 o
  10  15   1       20.36       37.46    125.13 o
  11  15   1        0.36       66.92    127.82 o
  12  15   1        0.43     -135.24    162.07 o
   1  16   1       35.51       14.16     74.90 o
   2  16   1        5.55       27.10     74.18 o
   3  16   1      323.47      190.57     76.30 o
   4  16   1       22.54       37.94     82.35 o
   5  16   1        6.91       -2.11     81.19 o
   6  16   1       15.19      106.29     81.43 o
   7  16   1       19.84      131.68     78.89 o
   8  16   1       78.38       42.62    111.66 o
   9  16   1       33.91       73.22    118.74 o
  10  16   1       30.23       -1.56    124.41 o
  11  16   1       15.27       82.15    139.79 o
  12  16   1        3.27      105.55    190.91 o
   1  17   1        2.40       21.28     81.20 o
   2  17   1      147.27      141.02     78.41 o
   3  17   1      100.83      164.47     81.05 o
   4  17   1       83.21      151.13     70.71 o
   5  17   1      209.68      226.10     75.01 o
   6  17   1      160.27      234.07     79.07 o
   7  17   1        7.83       67.87     96.63 o
   8  17   1      532.05      578.98    106.20 o
   9  17   1        1.50       34.43    123.04 o
  10  17   1       63.65       19.28    130.10 o
  11  17   1        0.00       35.77    149.12 o
   1  18   1       23.90       18.92     94.63 o
   2  18   1       75.20      107.57     81.66 o
   3  18   1        0.15      115.76     85.54 o
   4  18   1       86.03      117.72     86.01 o
   5  18   1       25.13       34.11     87.02 o
   6  18   1        7.20       67.16     92.25 o
   7  18   1      168.64      252.83    110.65 o
   8  18   1       15.28      -35.37    109.93 o
   9  18   1       30.30       51.16    119.32 o
  10  18   1        0.01       56.22    134.48 o
   1  19   1      184.81       82.94     97.99 o
   2  19   1        0.96       -5.65     86.56 o
   3  19   1       16.08       93.34     91.71 o
   4  19   1        8.74      185.73     89.40 o
   5  19   1        3.96       46.92    104.85 o
   6  19   1        0.27       56.27    114.26 o
   7  19   1        9.77       95.57    101.39 o
   8  19   1        0.16       15.73    142.88 o
   9  19   1        0.02       91.42    133.36 o
  10  19   1       31.51      120.54    151.16 o
   1  20   1       43.39      123.25     97.43 o
   2  20   1       67.85       91.83     96.70 o
   3  20   1      100.61      221.34    107.50 o
   4  20   1       43.33      185.52    108.69 o
   5  20   1        6.89      146.14    109.54 o
   6  20   1        1.92       75.41    110.33 o
   7  20   1       24.81      154.79    117.90 o
   8  20   1        8.01      159.77    127.41 o
   9  20   1       34.75       49.90    160.33 o
   1  21   1       64.36       92.32     97.52 o
   2  21   1       74.87      -10.70    105.28 o
   3  21   1        3.29      137.03    120.49 o
   4  21   1       20.09      102.81    114.80 o
   5  21   1       17.24      141.53    118.30 o
   6  21   1       13.17       79.28    113.76 o
   7  21   1        2.47       41.40    124.44 o
   8  21   1        0.66      -14.21    160.89 o
   1  22   1        9.41       34.74    100.82 o
   2  22   1       10.86      130.47    109.91 o
   3  22   1       66.50       53.40    115.28 o
   4  22   1        7.11      188.47    118.83 o
   5  22   1       12.20      168.80    125.54 o
   6  22   1        4.30      115.33    135.60 o
   7  22   1       16.65       72.46    150.56 o
   1  23   1        3.06       85.07    130.99 o
   2  23   1       42.30       74.13    104.76 o
   3  23   1        0.25       51.67    125.03 o
   4  23   1        9.87       59.94    123.48 o
   5  23   1        2.64      217.48    138.37 o
   6  23   1        4.46      299.03    141.88 o
   1  24   1        2.23       35.90    118.32 o
   2  24   1       12.43       80.07    129.34 o
   3  24   1        5.59       86.42    132.82 o
   4  24   1       10.09       29.05    135.22 o
   3   0   2    14515.70    14154.90    124.03 o
   4   0   2    16058.03    16335.79    159.05 o
   5   0   2      480.24      415.55     34.57 o
   6   0   2    13425.83    13246.72    112.88 o
   7   0   2     5791.01     6003.10     98.20 o
   8   0   2     5062.98     5275.70     94.95 o
   9   0   2     1850.56     1713.25     66.94 o
  10   0   2     5544.58     5305.59    118.22 o
  11   0   2     1522.54     1462.88    105.46 o
  12   0   2     2363.39     2267.50     96.22 o
  13   0   2      222.49      277.95     94.21 o
  14   0   2      641.41      537.35    150.39 o
  15   0   2      186.37      301.53    173.99 o
   2   1   2       57.74       14.24    176.37 o
   3   1   2    72949.46    74074.61    194.60 o
   4   1   2      779.66      999.99     40.89 o
   5   1   2     4956.91     4711.85     90.60 o
   6   1   2     5850.32     6320.20     59.93 o
   7   1   2     8723.23     8724.48     61.95 o
   8   1   2     1373.14     1280.04     53.16 o
   9   1   2     5270.10     5462.08     64.95 o
  10   1   2      754.28      674.52     49.74 o
  11   1   2     6514.97     6615.21     68.34 o
  12   1   2      732.28      695.35     53.04 o
  13   1   2      814.65      741.17     83.56 o
  14   1   2      230.37      265.29    105.41 o
  15   1   2     1334.71     1086.30    143.66 o
   2   2   2    46090.41    49660.30    220.62 o
   3   2   2     1030.71      828.72     51.91 o
   4   2   2    15989.96    17200.05    106.14 o
   5   2   2        2.73       83.48     34.50 o
   6   2   2     4868.46     5077.41     50.70 o
   7   2   2      968.76     1079.68     45.80 o
   8   2   2     6751.64     6737.90     66.95 o
   9   2   2      925.63     1011.51     53.51 o
  10   2   2     6578.02     6530.58     84.11 o
  11   2   2       30.33      133.19     50.47 o
  12   2   2     2780.90     2822.74     60.34 o
  13   2   2       95.49      137.57     80.45 o
  14   2   2     1048.95     1429.72    120.62 o
  15   2   2       83.46       96.44    137.92 o
   1   3   2    17409.04    18538.93    148.49 o
   2   3   2    15747.03    16650.10     97.08 o
   3   3   2    16975.53    18593.06     76.69 o
   4   3   2      387.73      389.95     46.97 o
   5   3   2    16272.69    17121.93    139.88 o
   6   3   2     9118.39     9908.68     65.68 o
   7   3   2    11411.54    11777.94     78.46 o
   8   3   2     1001.54     1156.98     58.85 o
   9   3   2     3114.04     3392.66     62.98 o
  10   3   2      790.53      758.81     57.81 o
  11   3   2     4126.57     4285.17     70.93 o
  12   3   2      395.69      380.80     55.72 o
  13   3   2     1369.45     1538.69     91.03 o
  14   3   2      141.26      156.87    104.42 o
  15   3   2     1366.08     1445.93    149.08 o
   0   4   2      455.44      605.57     82.72 o
   1   4   2    21776.88    21532.55    178.75 o
   2   4   2    15334.56    15229.79     97.92 o
   3   4   2     2934.41     2996.20     60.68 o
   4   4   2    28937.55    28716.60    117.33 o
   5   4   2     2127.50     2285.81     39.89 o
   6   4   2    10389.58    10039.63     66.79 o
   7   4   2      909.77      865.50     47.21 o
   8   4   2     7062.45     7331.84     74.30 o
   9   4   2     2307.60     2261.98     66.90 o
  10   4   2     4340.45     4455.18     68.65 o
  11   4   2       20.18       99.55     57.58 o
  12   4   2     2258.74     2138.58     70.94 o
  13   4   2       93.02      140.46    104.45 o
  14   4   2     1016.90     1065.63    128.45 o
  15   4   2       46.41       55.57    133.13 o
   0   5   2     2350.23     2777.88    121.21 o
   1   5   2      727.18      450.63     48.13 o
   2   5   2    16016.74    16693.41    195.45 o
   3   5   2    24676.35    24718.60    122.18 o
   4   5   2     1637.99     1495.02     42.39 o
   5   5   2    15630.80    15682.69    129.23 o
   6   5   2     3891.69     3916.49     48.83 o
   7   5   2     9038.34     9079.28     77.08 o
   8   5   2      928.32      957.34     53.31 o
   9   5   2     5656.11     5579.79     75.73 o
  10   5   2      144.27      136.68     63.45 o
  11   5   2     2947.27     2825.62     72.75 o
  12   5   2      168.41      179.24     69.80 o
  13   5   2     1449.61     1385.71    111.50 o
  14   5   2      160.90      254.38    117.47 o
  15   5   2     1278.55     1273.92    156.82 o
   0   6   2    26137.44    23292.74    229.28 o
   1   6   2     5747.30     7201.74    152.03 o
   2   6   2     6291.24     5623.76     72.10 o
   3   6   2     1838.65     1865.99     48.40 o
   4   6   2    15620.06    15530.46    168.72 o
   5   6   2      259.12      194.49     32.40 o
   6   6   2    11258.93    12030.62     75.07 o
   7   6   2      974.77     1038.21     47.48 o
   8   6   2     5413.94     5506.05     63.22 o
   9   6   2     1193.70     1344.98     58.76 o
  10   6   2     2392.03     2327.98     74.58 o
  11   6   2      110.55      261.25     70.04 o
  12   6   2     2048.83     2122.68     87.86 o
  13   6   2      111.00      300.32    123.92 o
  14   6   2      932.58      905.76    136.54 o
  15   6   2       82.79      353.37    153.07 o
   0   7   2     6482.73     6465.15    171.74 o
   1   7   2     4485.98     5378.14     62.16 o
   2   7   2     3823.41     3798.90     53.28 o
   3   7   2    17373.63    17478.54    108.76 o
   4   7   2     3424.05     3476.31     50.24 o
   5   7   2    11745.66    11096.84    102.88 o
   6   7   2     1527.13     1633.91     44.36 o
   7   7   2     5829.23     5575.09     67.69 o
   8   7   2      407.36      480.56     48.58 o
   9   7   2     5287.49     5636.78     72.26 o
  10   7   2      118.70      159.42     62.89 o
  11   7   2     3301.05     3496.09     87.67 o
  12   7   2      256.45      251.97     77.51 o
  13   7   2     1010.48     1151.34    127.83 o
  14   7   2      212.44      312.89    148.88 o
  15   7   2      841.53      865.87    184.73 o
   0   8   2    15008.48    16390.08    270.77 o
   1   8   2    11416.94    12207.24    100.18 o
   2   8   2    22432.62    22203.05    145.96 o
   3   8   2     3235.58     2986.49     58.57 o
   4   8   2    14003.82    13396.16    153.17 o
   5   8   2      132.42      139.12     35.31 o
   6   8   2     3071.97     2647.57     49.30 o
   7   8   2      501.12      529.71     45.43 o
   8   8   2     6121.80     6005.37     72.33 o
   9   8   2      295.49      311.47     52.38 o
  10   8   2     3965.04     3934.48     74.92 o
  11   8   2      104.65      211.72     66.03 o
  12   8   2     1412.60     1423.21     85.30 o
  13   8   2      130.61      109.07    124.64 o
  14   8   2      679.37      597.60    155.84 o
   0   9   2      745.77      913.18     74.89 o
   1   9   2    26581.28    26275.31    162.06 o
   2   9   2      118.17      213.93     54.22 o
   3   9   2    11940.14    11903.10    103.01 o
   4   9   2      497.41      442.83     39.32 o
   5   9   2     4967.09     4701.86     73.50 o
   6   9   2     2631.14     2522.13     52.55 o
   7   9   2     4965.17     5123.27     58.49 o
   8   9   2      153.96      160.57     46.84 o
   9   9   2     3116.07     2827.32     67.72 o
  10   9   2      532.68      491.32     61.33 o
  11   9   2     2552.59     2308.88     96.70 o
  12   9   2      615.44      592.45    112.49 o
  13   9   2      760.75      654.99    135.55 o
  14   9   2      205.05      181.89    156.16 o
   0  10   2     7234.57     6560.33     99.24 o
   1  10   2      417.33      417.11     55.83 o
   2  10   2    14351.18    14093.36    121.68 o
   3  10   2      302.02      468.16     45.72 o
   4  10   2     6022.43     6051.80     64.71 o
   5  10   2     1130.37     1135.91     48.23 o
   6  10   2     2025.72     1922.03     50.41 o
   7  10   2      191.25      202.17     45.43 o
   8  10   2     2953.18     3042.99     59.14 o
   9  10   2      758.68      783.04     54.23 o
  10  10   2     4127.67     4112.11     93.94 o
  11  10   2      234.98      313.33     89.04 o
  12  10   2     1126.46     1170.08    116.40 o
  13  10   2      355.46      481.17    137.12 o
  14  10   2      546.62      625.18    169.63 o
   0  11   2      528.26      709.17     97.29 o
   1  11   2     3768.25     3601.77     70.42 o
   2  11   2     1315.15     1342.75     65.60 o
   3  11   2     9489.96     9357.21     78.43 o
   4  11   2      387.40      509.22     50.84 o
   5  11   2     2335.21     2232.23     67.09 o
   6  11   2     1792.31     1876.07     55.56 o
   7  11   2     3417.62     3087.60     59.99 o
   8  11   2        5.35       26.38     46.05 o
   9  11   2     4560.72     4537.75     87.92 o
  10  11   2      182.99      167.88     46.36 o
  11  11   2     2184.05     2250.15    106.35 o
  12  11   2      552.92      608.65    133.01 o
  13  11   2      663.46      720.64    140.56 o
  14  11   2      115.40      269.45    209.24 o
   0  12   2    13332.76    12958.90    143.49 o
   1  12   2     1601.45     1574.68     75.60 o
   2  12   2    11477.78    12060.16    105.07 o
   3  12   2      267.54      285.48     54.99 o
   4  12   2     4152.07     4220.70     68.98 o
   5  12   2     1434.51     1387.37     53.75 o
   6  12   2     3190.76     3015.50     62.62 o
   7  12   2       99.92       94.64     49.13 o
   8  12   2     1827.42     1719.93     55.48 o
   9  12   2      575.41      485.50     49.91 o
  10  12   2     1500.75     1115.94     83.67 o
  11  12   2      165.22      239.24    104.10 o
  12  12   2      643.40      638.62    136.14 o
  13  12   2      186.06      359.46    138.83 o
   0  13   2      229.08      227.36     83.35 o
   1  13   2     3353.90     2979.58     77.00 o
   2  13   2      416.95      534.05     64.79 o
   3  13   2     5924.76     6151.00     95.57 o
   4  13   2     1835.62     1751.04     61.59 o
   5  13   2     4437.97     4321.34     67.74 o
   6  13   2     1221.81     1172.46     55.98 o
   7  13   2     1588.51     1461.08     58.63 o
   8  13   2       59.01      146.20     50.05 o
   9  13   2     2060.55     1826.37     69.49 o
  10  13   2       51.38      147.39    106.47 o
  11  13   2     1061.84     1060.00    110.40 o
  12  13   2      270.28      225.96    136.18 o
  13  13   2      442.50      668.77    164.39 o
   0  14   2     1040.26     1176.61     94.41 o
   1  14   2      136.11      163.73     65.13 o
   2  14   2     1713.32     1712.39     68.53 o
   3  14   2      609.96      598.53     63.23 o
   4  14   2     4412.78     4601.57     80.63 o
   5  14   2      500.62      469.92     59.12 o
   6  14   2     2082.93     1909.14     69.96 o
   7  14   2      148.58      158.43     54.18 o
   8  14   2     2536.77     2465.35     77.07 o
   9  14   2      262.31      486.30     70.61 o
  10  14   2     1451.33     1561.74    120.10 o
  11  14   2      115.03      305.22    117.68 o
  12  14   2      416.09      398.04    141.97 o
   0  15   2      306.73      340.69    100.74 o
   1  15   2     2799.70     2764.94     84.28 o
   2  15   2        5.83      129.48     67.38 o
   3  15   2     2338.35     2212.13     80.87 o
   4  15   2     1060.04     1109.98     74.74 o
   5  15   2     4453.72     4318.46     81.68 o
   6  15   2      304.06      288.11     56.33 o
   7  15   2     2087.29     2314.33     65.07 o
   8  15   2      103.14      238.51     78.37 o
   9  15   2     1361.14     1619.68    124.10 o
  10  15   2      172.96      202.66    119.07 o
  11  15   2      466.42      568.19    142.88 o
  12  15   2      165.44      376.15    198.52 o
   0  16   2     6548.52     6818.50    147.25 o
   1  16   2      548.39      612.36     78.00 o
   2  16   2     3056.72     3200.70     88.60 o
   3  16   2      356.54      369.25     77.23 o
   4  16   2     5243.45     5150.85     97.18 o
   5  16   2      187.91      214.80     72.49 o
   6  16   2     1208.81     1091.02     70.14 o
   7  16   2       27.41       94.15     75.44 o
   8  16   2      879.46      840.05     96.05 o
   9  16   2      181.50      246.64    119.99 o
  10  16   2      713.65      637.20    125.35 o
  11  16   2       25.76      171.43    159.84 o
   0  17   2       94.49      332.40    115.83 o
   1  17   2     1801.59     1754.38     89.75 o
   2  17   2      946.29     1060.90     81.79 o
   3  17   2     1853.22     1784.33     86.09 o
   4  17   2      625.90      688.19     83.38 o
   5  17   2     1924.29     1933.52     87.53 o
   6  17   2      147.35      147.09     98.16 o
   7  17   2      835.10     1049.78    130.45 o
   8  17   2        0.86      192.10    130.20 o
   9  17   2     1597.88     1857.03    132.07 o
  10  17   2       31.64       95.75    133.43 o
  11  17   2      426.16      652.92    161.61 o
   0  18   2     2104.51     2214.57    132.32 o
   1  18   2      475.16      559.25     89.22 o
   2  18   2      591.80      784.03     82.97 o
   3  18   2      331.04      315.31     75.27 o
   4  18   2     1098.09     1202.51     85.44 o
   5  18   2      290.13      242.39    104.11 o
   6  18   2      688.58      755.76    112.81 o
   7  18   2       20.75       40.55    123.06 o
   8  18   2     1019.86     1185.68    141.79 o
   9  18   2      259.28      487.14    131.44 o
  10  18   2      722.47      709.78    136.71 o
   0  19   2      204.53      256.55    133.50 o
   1  19   2      891.65     1001.25     93.82 o
   2  19   2      338.74      370.38     88.96 o
   3  19   2      966.85      919.98     97.70 o
   4  19   2      333.71      341.39     92.13 o
   5  19   2      799.30      879.49     90.72 o
   6  19   2      307.81      343.99    113.52 o
   7  19   2      290.70      321.29    122.60 o
   8  19   2       15.28      168.65    131.60 o
   9  19   2      920.14     1039.69    125.94 o
  10  19   2        4.50        6.17    139.63 o
   0  20   2     1201.91     1400.22    146.82 o
   1  20   2      333.12      339.28     95.31 o
   2  20   2     1080.44     1083.21     95.86 o
   3  20   2       56.54      165.42     98.89 o
   4  20   2      778.25      690.53     98.37 o
   5  20   2      124.00      399.02    111.82 o
   6  20   2      221.92      188.69    104.84 o
   7  20   2       11.68       19.95    132.31 o
   8  20   2      563.42      552.63    132.44 o
   9  20   2       57.94      308.44    147.98 o
   0  21   2       38.62      121.22    147.66 o
   1  21   2      797.76      866.13    101.07 o
   2  21   2       13.09      122.13     96.62 o
   3  21   2      687.85      776.14    103.00 o
   4  21   2      127.00      197.12    113.04 o
   5  21   2      437.93      466.38    115.85 o
   6  21   2      114.02      141.88    123.17 o
   7  21   2      337.25      610.05    135.80 o
   8  21   2       34.47       98.19    161.78 o
   0  22   2      381.71      710.44    156.24 o
   1  22   2      145.84      206.34    101.09 o
   2  22   2      658.79      873.12    109.95 o
   3  22   2        4.30      135.92    122.25 o
   4  22   2      607.31      961.71    121.54 o
   5  22   2       79.75      142.36    133.25 o
   6  22   2      225.77      489.80    128.97 o
   7  22   2       86.52      115.41    156.39 o
   0  23   2       16.00      106.30    161.08 o
   1  23   2      242.08      268.37    111.47 o
   2  23   2        9.99       44.98    124.69 o
   3  23   2      493.42      351.24    124.94 o
   4  23   2       57.86      248.49    126.64 o
   5  23   2      361.64      208.17    139.86 o
   0  24   2      312.87      528.42    171.44 o
   1  24   2        6.22       23.95    139.99 o
   2  24   2      340.30      345.66    135.34 o
   3  24   2        0.56       36.46    139.10 o
   1   1   3     1402.45     1309.94     70.93 o
   2   1   3     7546.42     7596.99     71.15 o
   3   1   3     3033.94     2817.38     52.38 o
   4   1   3    10202.33     9813.74    107.06 o
   5   1   3      529.82      608.43     51.32 o
   6   1   3     1947.51     1664.11     56.03 o
   7   1   3      666.25      564.01     41.30 o
   8   1   3       27.60       21.71     35.78 o
   9   1   3        0.11       79.12     28.54 o
  10   1   3       39.35       33.39     42.17 o
  11   1   3       13.97       47.97     41.98 o
  12   1   3       15.91       37.51     39.79 o
  13   1   3        3.99      141.09     96.24 o
  14   1   3        0.11       61.56    113.30 o
  15   1   3        6.73       76.19    147.67 o
   1   2   3     3760.30     4196.11     60.29 o
   2   2   3        0.51       30.97     51.18 o
   3   2   3     3660.80     3920.03     43.68 o
   4   2   3       24.10       18.99     34.72 o
   5   2   3     3057.55     2851.46     51.75 o
   6   2   3       23.26       28.26     41.44 o
   7   2   3        1.75       27.33     45.59 o
   8   2   3      187.13      214.94     43.94 o
   9   2   3       46.84       50.29     43.71 o
  10   2   3       60.68       52.36     41.73 o
  11   2   3        0.36       35.37     39.97 o
  12   2   3        8.59       43.04     50.46 o
  13   2   3      121.63      172.77     96.36 o
  14   2   3        4.17      -84.06    121.03 o
  15   2   3        0.02       65.55    146.79 o
   1   3   3     7561.62     7864.27     67.89 o
   2   3   3     1769.85     1990.45     56.55 o
   3   3   3      113.95      119.92     56.42 o
   4   3   3     1001.72      752.39     44.70 o
   5   3   3     5903.34     5953.87     75.90 o
   6   3   3     1078.25     1120.75     55.14 o
   7   3   3       31.21       45.08     46.35 o
   8   3   3       64.67       93.66     50.29 o
   9   3   3       40.87       37.80     47.46 o
  10   3   3       12.11       74.28     52.67 o
  11   3   3        0.56       24.33     48.00 o
  12   3   3      165.69       41.87     65.02 o
  13   3   3        7.24        4.57     97.23 o
  14   3   3        9.39        0.66    119.18 o
  15   3   3        8.26      -55.42    130.67 o
   1   4   3      163.35      179.26     53.72 o
   2   4   3      194.02      221.32     52.69 o
   3   4   3     3083.53     3131.92     71.25 o
   4   4   3     1574.63     1577.82     50.37 o
   5   4   3      422.88      425.63     47.69 o
   6   4   3     2889.73     2641.65     84.42 o
   7   4   3       32.51       48.69     28.32 o
   8   4   3        1.79       70.30     37.57 o
   9   4   3       53.54       76.82     38.16 o
  10   4   3      248.91      247.95     54.80 o
  11   4   3       54.64       39.87     58.58 o
  12   4   3       49.46       37.60     99.23 o
  13   4   3       20.22       -8.37     96.62 o
  14   4   3       33.97      -16.95    123.54 o
  15   4   3       19.29      213.73    151.96 o
   1   5   3      300.14      299.49     46.54 o
   2   5   3     2218.13     2417.25     52.99 o
   3   5   3        0.15       23.61     60.67 o
   4   5   3       83.56       99.06     60.71 o
   5   5   3      193.58      301.93     46.24 o
   6   5   3      842.34      942.49     45.34 o
   7   5   3      173.80      260.90     26.47 o
   8   5   3      479.87      451.04     34.98 o
   9   5   3        5.27        3.09     41.72 o
  10   5   3        4.55       -5.37     45.09 o
  11   5   3       33.79       32.61     41.90 o
  12   5   3       43.00       91.07     90.61 o
  13   5   3        4.13      -44.98    148.39 o
  14   5   3       26.15      -62.44    155.30 o
  15   5   3        7.91       90.80    148.09 o
   1   6   3        0.28       45.54     45.37 o
   2   6   3       93.73       63.99     51.84 o
   3   6   3      109.63       98.17     64.48 o
   4   6   3      396.43      537.58     65.71 o
   5   6   3      252.73      152.22     39.15 o
   6   6   3     1036.70     1263.86     75.61 o
   7   6   3      108.93       48.72     48.19 o
   8   6   3       46.16        7.63     27.55 o
   9   6   3       26.92       75.70     36.09 o
  10   6   3      126.44      176.05     46.04 o
  11   6   3       11.79       46.94     47.42 o
  12   6   3        7.12       17.72     82.99 o
  13   6   3       21.15      102.66    127.29 o
  14   6   3       16.63       94.57    156.07 o
  15   6   3       18.75      -25.40    166.17 o
   1   7   3     1412.99     1343.12     54.43 o
   2   7   3     2616.16     2994.72     63.52 o
   3   7   3      609.67      580.52     50.39 o
   4   7   3      490.61      492.25     63.93 o
   5   7   3        1.95      -18.75     60.96 o
   6   7   3      451.57      374.98     48.75 o
   7   7   3        0.92       72.02     50.27 o
   8   7   3       52.69      100.51     53.05 o
   9   7   3        0.68       34.74     26.70 o
  10   7   3      127.14      103.87     36.27 o
  11   7   3        3.95       49.42     42.81 o
  12   7   3        0.02       18.23    113.31 o
  13   7   3        1.45      -10.41    130.44 o
  14   7   3      123.19       81.53    150.15 o
   1   8   3      904.90      983.41     54.97 o
   2   8   3     2185.37     2080.97     46.12 o
   3   8   3        6.86       18.94     56.52 o
   4   8   3      584.42      645.39     68.82 o
   5   8   3     1219.79     1239.31     69.73 o
   6   8   3      175.29      162.17     63.35 o
   7   8   3        2.55       25.00     51.08 o
   8   8   3       96.12      178.79     55.93 o
   9   8   3      274.46      247.89     61.70 o
  10   8   3       20.87       39.12     68.45 o
  11   8   3       36.14       47.06     40.76 o
  12   8   3       22.59       54.15    113.83 o
  13   8   3       29.82       96.00    129.55 o
  14   8   3        0.10       76.34    183.39 o
   1   9   3      384.87      283.31     51.71 o
   2   9   3       11.10      -44.21     44.21 o
   3   9   3      734.67      689.87     53.62 o
   4   9   3        8.40      -23.42     53.03 o
   5   9   3       27.88       18.38     65.63 o
   6   9   3       61.85      134.94     65.47 o
   7   9   3        1.60      -15.95     69.76 o
   8   9   3       23.77       57.15     56.27 o
   9   9   3       26.09      103.82     61.52 o
  10   9   3      122.02      175.52     73.70 o
  11   9   3       33.78       92.06     71.66 o
  12   9   3       17.28       80.71    127.46 o
  13   9   3        9.56       -8.30    134.20 o
  14   9   3       22.74       11.43    177.87 o
   1  10   3      169.58      153.08     53.81 o
   2  10   3      222.78      263.08     50.16 o
   3  10   3     2288.55     2348.15     66.79 o
   4  10   3       35.14       -8.03     64.55 o
   5  10   3      271.07      271.54     50.82 o
   6  10   3       68.51       59.48     70.29 o
   7  10   3       19.27       -3.57     75.46 o
   8  10   3      120.44      118.51     70.19 o
   9  10   3      100.69      209.52     61.92 o
  10  10   3       34.16       59.42     66.61 o
  11  10   3       72.07       78.14     75.06 o
  12  10   3        1.69       45.78    155.79 o
  13  10   3        0.01       49.73    137.93 o
  14  10   3        0.26      117.99    188.36 o
   1  11   3       96.51       23.07     56.77 o
   2  11   3     1162.12     1036.18     59.93 o
   3  11   3      685.08      644.60     38.32 o
   4  11   3      232.49       97.00     67.20 o
   5  11   3      138.07      119.48     55.35 o
   6  11   3      339.97      241.11     47.77 o
   7  11   3      453.63      506.98     81.81 o
   8  11   3       65.91       74.03     80.50 o
   9  11   3      307.96      331.54     82.40 o
  10  11   3        0.73       99.53     73.50 o
  11  11   3        6.88       70.33    110.25 o
  12  11   3       51.23       66.58    156.97 o
  13  11   3       12.52      -45.86    152.61 o
   1  12   3      276.55      203.67     58.23 o
   2  12   3       87.11      127.34     59.68 o
   3  12   3       72.95      106.52     42.15 o
   4  12   3      107.89       65.15     66.00 o
   5  12   3      178.29      173.74     65.43 o
   6  12   3      105.18       76.13     58.94 o
   7  12   3       98.48      155.50     39.44 o
   8  12   3      131.63       58.22     91.76 o
   9  12   3       20.36       23.61     94.63 o
  10  12   3       82.91       60.35    107.88 o
  11  12   3       11.40       -1.47    125.93 o
  12  12   3       11.38       90.53    146.95 o
  13  12   3       57.70      121.30    146.56 o
   1  13   3       40.60       48.82     63.16 o
   2  13   3       63.30      100.06     60.09 o
   3  13   3      231.61      153.60     45.99 o
   4  13   3      202.66      205.36     31.89 o
   5  13   3      735.35      633.23     71.90 o
   6  13   3      140.59       76.14     64.64 o
   7  13   3      133.43       74.89     51.53 o
   8  13   3        3.87        6.60    101.87 o
   9  13   3       74.80      134.83     92.02 o
  10  13   3        5.36       38.78    108.37 o
  11  13   3       27.09       15.24    126.71 o
  12  13   3       80.85        5.64    132.18 o
  13  13   3        1.15      109.54    146.78 o
   1  14   3      133.72       72.53     60.67 o
   2  14   3       73.93       99.16     63.97 o
   3  14   3      245.76      241.74     51.00 o
   4  14   3      210.21      170.45     45.93 o
   5  14   3       56.45      -21.12     75.46 o
   6  14   3      542.60      422.77     74.36 o
   7  14   3       46.41       36.33     59.31 o
   8  14   3        4.19       45.73    108.41 o
   9  14   3       16.12       47.45    116.43 o
  10  14   3      203.98      152.34    113.13 o
  11  14   3        3.56      180.71    127.95 o
  12  14   3        0.09      132.37    133.57 o
   1  15   3      267.58      300.11     75.06 o
   2  15   3        0.66       42.94     68.66 o
   3  15   3        1.13       71.49     58.83 o
   4  15   3        3.10       -4.75     47.20 o
   5  15   3      354.93      349.71     79.53 o
   6  15   3        5.63       55.52     83.78 o
   7  15   3       51.68       76.94     69.65 o
   8  15   3       11.02      143.86    125.91 o
   9  15   3      182.83      233.00    116.81 o
  10  15   3       16.14      147.54    133.15 o
  11  15   3       26.84      198.40    148.93 o
  12  15   3       12.23      159.80    166.12 o
   1  16   3      206.29      148.12     74.93 o
   2  16   3        1.18       65.88     78.55 o
   3  16   3        3.63       29.87     65.40 o
   4  16   3       36.93       61.12     55.87 o
   5  16   3        3.51       33.18     38.90 o
   6  16   3       23.67       37.90     87.43 o
   7  16   3       12.51       11.31     82.27 o
   8  16   3       18.07        6.70    133.30 o
   9  16   3        1.34        0.32    124.98 o
  10  16   3       16.39      134.07    121.87 o
  11  16   3        4.13       75.12    149.36 o
   1  17   3       26.54       82.55     83.21 o
   2  17   3      127.52       35.68     82.00 o
   3  17   3      124.35      172.46     72.05 o
   4  17   3        7.40      -47.79     60.87 o
   5  17   3        3.50       46.57     50.73 o
   6  17   3       25.60       54.85    105.25 o
   7  17   3       97.05      196.96     92.75 o
   8  17   3      100.64       59.85    130.89 o
   9  17   3        9.84      143.93    123.25 o
  10  17   3       33.91       17.49    138.14 o
  11  17   3        5.24       -0.09    156.30 o
   1  18   3       99.23      192.89     86.01 o
   2  18   3        2.99       28.93     87.11 o
   3  18   3       40.70       55.08     69.59 o
   4  18   3        1.83      -12.76     86.64 o
   5  18   3       82.72      105.38     60.24 o
   6  18   3       75.81       87.52    130.21 o
   7  18   3       49.82       69.93    133.72 o
   8  18   3        0.13       55.40    133.93 o
   9  18   3       25.00       65.32    128.62 o
  10  18   3        0.00      312.34    159.63 o
   1  19   3       23.23      104.65     93.81 o
   2  19   3       70.09       29.11     91.21 o
   3  19   3       41.82      -37.01     91.30 o
   4  19   3      105.37      -23.69     84.64 o
   5  19   3        5.57        2.70    125.41 o
   6  19   3       27.22       79.81    121.27 o
   7  19   3        5.27      126.27    138.89 o
   8  19   3        1.25       55.87    140.59 o
   9  19   3        4.05       86.11    159.04 o
   1  20   3        0.98       51.84     97.45 o
   2  20   3       11.55       29.39     89.92 o
   3  20   3        0.90       19.73    100.06 o
   4  20   3        8.14        0.16    119.05 o
   5  20   3       26.34      -69.60    117.67 o
   6  20   3       21.97       -0.28    124.68 o
   7  20   3        0.08      -13.80    129.67 o
   8  20   3       25.42      111.01    141.60 o
   1  21   3        6.93       68.09    100.71 o
   2  21   3       12.58       71.55     97.98 o
   3  21   3       19.41      -11.27    117.51 o
   4  21   3        7.22      -14.30    119.05 o
   5  21   3       21.94      133.56    132.72 o
   6  21   3       12.49       94.11    138.07 o
   7  21   3        1.65      -34.51    139.38 o
   8  21   3        1.69      271.21    258.91 o
   1  22   3        0.97       56.42    104.92 o
   2  22   3        0.10      115.69    118.59 o
   3  22   3        0.11      103.57    123.69 o
   4  22   3        1.98       67.34    124.77 o
   5  22   3        5.23       15.69    150.62 o
   6  22   3        0.02       -4.53    141.86 o
   1  23   3        3.83        8.44    130.64 o
   2  23   3        1.59      -17.38    143.79 o
   3  23   3        0.50       81.50    136.03 o
   4  23   3        5.70       21.89    168.03 o
   5  23   3        8.04       18.34    145.83 o
   1  24   3        0.77       22.24    148.13 o
   2  24   3        4.94       -1.28    139.78 o
   3  24   3        1.87      -92.59    150.33 o
   0   0   4    17861.91    17870.72    208.02 o
   1   0   4      886.62      804.18     80.86 o
   2   0   4    19959.13    19495.38    338.73 o
   3   0   4     3533.15     3544.33     86.56 o
   4   0   4     8181.90     8938.51    140.63 o
   5   0   4     4045.29     4183.79    134.53 o
   6   0   4     6632.78     7354.23    164.33 o
   7   0   4      568.02      528.80     92.75 o
   8   0   4     1215.03     1198.03     83.99 o
   9   0   4     5985.29     5727.85    119.93 o
  10   0   4     1409.31     1414.04    102.62 o
  11   0   4     1964.41     1746.90    138.34 o
  12   0   4     2458.77     2380.44    124.33 o
  13   0   4     1377.09     1400.57    150.60 o
  14   0   4     1204.24     1231.58    211.99 o
  15   0   4      385.44      315.63    210.65 o
   0   1   4     1633.52     1718.32    112.92 o
   1   1   4     7049.60     6753.24     86.10 o
   2   1   4     2916.07     2994.96     56.63 o
   3   1   4     1858.43     1941.70     44.91 o
   4   1   4    10234.15    10005.69     62.94 o
   5   1   4     8920.44     9010.66     74.87 o
   6   1   4      869.14      863.62     59.93 o
   7   1   4     2063.30     2251.72     69.09 o
   8   1   4     2031.24     2021.10     68.39 o
   9   1   4    10129.45    10412.07    114.63 o
  10   1   4     2602.75     2737.14     76.88 o
  11   1   4     1749.28     1700.19     80.99 o
  12   1   4      873.95      739.32     79.35 o
  13   1   4     2634.54     2526.15    111.46 o
  14   1   4     1123.35     1226.61    126.87 o
  15   1   4       86.60      112.76    149.05 o
   0   2   4     8144.90     8083.55    144.92 o
   1   2   4      841.71      886.56     58.08 o
   2   2   4    10414.64    10561.72     83.43 o
   3   2   4     6819.01     6373.66     87.08 o
   4   2   4    11513.88    10743.17     93.90 o
   5   2   4     7336.20     6982.03    114.22 o
   6   2   4     4753.71     4091.67     69.56 o
   7   2   4     1540.67     1538.31     66.23 o
   8   2   4     1399.29     1441.45     65.94 o
   9   2   4     5244.71     5849.23     90.10 o
  10   2   4     1099.70     1116.02     71.34 o
  11   2   4      884.63      993.16     75.36 o
  12   2   4     2090.22     1983.84     94.68 o
  13   2   4     1019.37      882.48    101.91 o
  14   2   4     1267.88     1355.42    130.29 o
  15   2   4      230.03      238.04    150.93 o
   0   3   4     4658.28     4690.63    170.83 o
   1   3   4    13763.91    13446.99    166.28 o
   2   3   4     9357.38     9007.30     84.72 o
   3   3   4     2231.12     2115.04     51.32 o
   4   3   4    13240.66    13403.06    113.39 o
   5   3   4    11365.43    11475.05    117.03 o
   6   3   4     5767.04     6100.03     81.19 o
   7   3   4     7567.80     7313.35    121.82 o
   8   3   4     1265.75     1216.52     51.87 o
   9   3   4     3921.91     3856.32     77.17 o
  10   3   4     1806.15     1567.27     95.72 o
  11   3   4     1988.62     1709.95    103.22 o
  12   3   4      648.38      536.37     85.35 o
  13   3   4     1671.98     1483.06    126.79 o
  14   3   4      583.45      391.86    125.42 o
  15   3   4      201.13      292.97    172.46 o
   0   4   4    18686.94    18156.67    256.85 o
   1   4   4    21170.72    20470.00    202.39 o
   2   4   4    17188.38    17905.42    202.69 o
   3   4   4    10420.77    10621.37    147.49 o
   4   4   4    21371.29    22575.28    139.97 o
   5   4   4    12123.09    13147.00     98.56 o
   6   4   4    11676.46    12081.92    104.62 o
   7   4   4     1342.65     1411.69     67.29 o
   8   4   4      574.62      558.78     45.68 o
   9   4   4     2569.17     2369.02     61.69 o
  10   4   4      409.35      372.19     50.48 o
  11   4   4      422.10      355.72     48.95 o
  12   4   4     1176.55     1124.03     98.63 o
  13   4   4      639.04      655.16    120.79 o
  14   4   4     1043.88      814.55    131.95 o
  15   4   4      161.46      284.57    155.87 o
   0   5   4     9436.81    10424.84    263.54 o
   1   5   4     1711.99     1869.84     60.36 o
   2   5   4    14077.19    15446.55    126.51 o
   3   5   4     3575.45     3738.80     79.43 o
   4   5   4     9893.08     9617.26     86.87 o
   5   5   4    10381.65    10536.35     88.84 o
   6   5   4     4177.00     3839.00     86.41 o
   7   5   4     7508.71     7959.12     90.31 o
   8   5   4     1158.91     1111.77     68.31 o
   9   5   4     3091.59     3243.87     83.22 o
  10   5   4      834.74      772.37     52.04 o
  11   5   4     1573.41     1483.71     81.92 o
  12   5   4      541.68      344.04    126.58 o
  13   5   4     1239.86     1152.85    137.60 o
  14   5   4      420.13      475.60    144.92 o
   0   6   4     3795.97     3221.45     86.85 o
   1   6   4     3917.03     4018.40     67.79 o
   2   6   4    12391.90    11911.83    150.09 o
   3   6   4     2957.02     2465.11     59.12 o
   4   6   4     4476.84     4768.74     81.87 o
   5   6   4     7046.63     6704.94     82.86 o
   6   6   4    14880.61    14881.90    128.30 o
   7   6   4     1939.71     1800.91     57.04 o
   8   6   4      511.71      405.14     47.40 o
   9   6   4     2265.14     2174.01     84.04 o
  10   6   4      703.19      729.76     87.95 o
  11   6   4     1024.76     1088.27     92.23 o
  12   6   4     1263.50     1306.18    128.73 o
  13   6   4      511.86      629.36    136.04 o
  14   6   4      923.27      895.33    165.26 o
   0   7   4     9518.17     8610.26    108.15 o
   1   7   4    18529.38    19204.63    106.07 o
   2   7   4     3782.66     3390.01     61.42 o
   3   7   4     4783.88     4392.84     97.79 o
   4   7   4     6124.87     6730.90     93.39 o
   5   7   4     8345.37     8126.78     88.63 o
   6   7   4     2808.06     3060.82     70.99 o
   7   7   4     3058.28     2888.40     74.32 o
   8   7   4     1128.89     1115.37     54.57 o
   9   7   4     3596.45     3569.52     93.11 o
  10   7   4     1043.28      971.87     89.04 o
  11   7   4      870.19      955.61     93.52 o
  12   7   4      551.45      561.38    117.32 o
  13   7   4      886.72      918.66    161.83 o
  14   7   4      436.10      482.15    166.51 o
   0   8   4     9347.06    10341.38    203.79 o
   1   8   4     6083.35     5939.98     72.55 o
   2   8   4    20133.76    20785.37    161.22 o
   3   8   4     6180.10     5947.99     92.34 o
   4   8   4     4205.57     4440.62     86.66 o
   5   8   4     1474.64     1643.59     69.53 o
   6   8   4     4865.64     4943.89     79.98 o
   7   8   4     1146.29     1244.67     75.96 o
   8   8   4     1012.46     1038.67     54.79 o
   9   8   4     1754.48     1662.57     78.25 o
  10   8   4      680.57      648.23     62.74 o
  11   8   4      789.05      652.22    103.97 o
  12   8   4      916.49      954.55    142.84 o
  13   8   4      416.21      460.83    149.18 o
  14   8   4      631.84      742.03    172.79 o
   0   9   4     1470.15     1657.16     91.68 o
   1   9   4     8340.65     8035.42     81.36 o
   2   9   4     2449.19     2518.39     66.05 o
   3   9   4      749.56      583.09     63.67 o
   4   9   4     2344.00     2306.10     89.06 o
   5   9   4     2817.74     2729.19     76.19 o
   6   9   4     1086.21     1120.00     70.88 o
   7   9   4     3473.92     3497.13     89.51 o
   8   9   4     1478.10     1324.88     79.65 o
   9   9   4     4221.98     4233.94     92.06 o
  10   9   4     1886.39     1634.56     88.20 o
  11   9   4     1130.83     1226.88    102.11 o
  12   9   4      581.63      861.93    143.57 o
  13   9   4      899.85      954.87    145.76 o
  14   9   4      420.37      564.21    161.33 o
   0  10   4     7700.29     7148.34    122.25 o
   1  10   4     3187.21     3036.93     70.26 o
   2  10   4     3045.50     2764.08     83.78 o
   3  10   4     2122.67     2328.40     69.79 o
   4  10   4     3357.44     3548.23     93.83 o
   5  10   4     1166.71     1097.76     72.96 o
   6  10   4     1556.98     1632.60     79.30 o
   7  10   4      966.55     1153.51     91.26 o
   8  10   4     1829.41     1660.03     92.42 o
   9  10   4     1949.44     2021.09     89.92 o
  10  10   4      893.72      774.54     64.23 o
  11  10   4      603.70      659.98    132.25 o
  12  10   4      915.59      965.93    130.77 o
  13  10   4      347.44      505.79    145.08 o
   0  11   4      242.75      250.33     94.00 o
   1  11   4     3510.98     3629.91     72.59 o
   2  11   4     4510.12     4456.92    107.64 o
   3  11   4      836.40      820.46     68.61 o
   4  11   4     1855.82     1910.47     75.74 o
   5  11   4      432.88      414.53     79.52 o
   6  11   4      972.67      929.06     91.08 o
   7  11   4     2522.12     2687.29    104.12 o
   8  11   4     1283.01     1393.77    101.32 o
   9  11   4     3264.16     3581.62    102.33 o
  10  11   4      991.51     1060.78    100.16 o
  11  11   4      887.81      958.77    129.46 o
  12  11   4      298.48      455.10    133.03 o
  13  11   4      766.09      712.57    152.62 o
   0  12   4     5827.83     5732.93    163.81 o
   1  12   4     1012.90     1073.14     65.59 o
   2  12   4     2591.53     2238.93     63.62 o
   3  12   4     2171.14     1977.22     76.94 o
   4  12   4     1720.26     1604.84     82.81 o
   5  12   4     1486.76     1345.44     90.66 o
   6  12   4     2445.70     2256.92    102.59 o
   7  12   4     1404.28     1427.58    102.85 o
   8  12   4     1461.26     1459.89    101.21 o
   9  12   4     1933.96     1809.18     96.63 o
  10  12   4      477.72      446.11    108.15 o
  11  12   4      489.98      553.14    131.63 o
  12  12   4      672.80      664.43    140.10 o
  13  12   4      179.03      359.32    154.08 o
   0  13   4     1748.67     1736.17     97.92 o
   1  13   4     4425.01     4336.19     76.44 o
   2  13   4     2582.46     2620.54     73.38 o
   3  13   4     1470.66     1118.63     88.36 o
   4  13   4     1656.09     1555.10     93.27 o
   5  13   4     1984.58     1961.61     97.56 o
   6  13   4     2104.59     2003.71    103.72 o
   7  13   4     2099.23     2043.50    126.71 o
   8  13   4     1192.15     1290.47    117.27 o
   9  13   4     1559.86     1460.10    115.28 o
  10  13   4      529.80      488.15    111.74 o
  11  13   4      282.12      388.61    133.06 o
  12  13   4      226.16      229.50    138.24 o
   0  14   4      386.54      422.94    105.49 o
   1  14   4     2675.79     2775.27     81.80 o
   2  14   4     2502.98     2650.21     81.76 o
   3  14   4     2332.53     2151.97    113.57 o
   4  14   4      841.48     1060.35    102.75 o
   5  14   4      750.06      835.59    104.52 o
   6  14   4     2880.07     3132.02    143.34 o
   7  14   4      749.42      697.39    123.58 o
   8  14   4      838.26      953.88    121.30 o
   9  14   4      387.78      500.59    121.82 o
  10  14   4      240.78      251.30    122.72 o
  11  14   4      260.36      394.86    134.54 o
  12  14   4      386.24      465.67    139.37 o
   0  15   4      251.81      181.53    105.61 o
   1  15   4     1170.12      913.48     83.62 o
   2  15   4      584.89      522.59     79.11 o
   3  15   4      170.10      225.27     46.86 o
   4  15   4      493.15      524.08    113.78 o
   5  15   4     1215.16     1215.08    120.33 o
   6  15   4      771.00      764.03    120.62 o
   7  15   4     2127.67     2137.16    137.49 o
   8  15   4      655.16      572.44    138.57 o
   9  15   4      954.18     1292.73    147.71 o
  10  15   4      492.70      625.97    146.58 o
  11  15   4      381.42      595.47    157.08 o
   0  16   4     1891.94     1782.54    117.61 o
   1  16   4      590.24      569.44     78.72 o
   2  16   4     3007.05     2743.37     97.91 o
   3  16   4      198.88      185.65     54.82 o
   4  16   4      976.97      889.85    103.81 o
   5  16   4      417.00      298.07    129.78 o
   6  16   4     2062.99     1854.63    144.52 o
   7  16   4     1068.10     1058.95    148.81 o
   8  16   4      347.37      413.04    141.30 o
   9  16   4      356.86      450.44    145.00 o
  10  16   4      140.68      138.76    149.28 o
  11  16   4      404.68      637.92    157.79 o
   0  17   4      884.84      778.44    115.86 o
   1  17   4     2892.77     3087.47    106.15 o
   2  17   4     1318.59     1356.38     95.37 o
   3  17   4      941.25      947.00     64.16 o
   4  17   4      464.24      590.31    129.70 o
   5  17   4      487.57      589.94    134.19 o
   6  17   4      519.80      536.56    139.45 o
   7  17   4     1131.19     1100.54    145.54 o
   8  17   4      190.20      147.29    141.42 o
   9  17   4      387.86      402.34    148.47 o
  10  17   4      229.22      384.49    152.64 o
   0  18   4     1227.64     1484.45    138.28 o
   1  18   4     1490.69     1545.29    102.42 o
   2  18   4     1107.97     1027.14     95.39 o
   3  18   4      982.18      764.43     84.46 o
   4  18   4      330.73      288.24    123.67 o
   5  18   4      174.21      206.36    139.96 o
   6  18   4     1008.33     1040.79    153.27 o
   7  18   4      206.88      226.43    145.46 o
   8  18   4      340.35      476.75    148.67 o
   9  18   4      178.37      223.61    152.97 o
  10  18   4      220.16      333.05    159.72 o
   0  19   4      740.50      551.96    134.16 o
   1  19   4     1299.98     1176.11    103.92 o
   2  19   4     1017.82      821.24     98.36 o
   3  19   4      457.51      270.19     80.85 o
   4  19   4      251.65      120.21    127.02 o
   5  19   4      244.30      242.93    131.69 o
   6  19   4      412.87      457.15    158.74 o
   7  19   4      558.32      632.59    152.30 o
   8  19   4      188.63      299.53    154.63 o
   9  19   4      417.31      449.45    162.13 o
   0  20   4      606.20      678.43    158.16 o
   1  20   4      479.40      567.97    102.12 o
   2  20   4      777.92      568.50     99.06 o
   3  20   4      626.08      573.56    110.90 o
   4  20   4      247.93      231.03    115.37 o
   5  20   4      226.03      357.69    133.70 o
   6  20   4      357.68      410.18    155.13 o
   7  20   4      182.61      266.49    141.43 o
   8  20   4      223.67      130.19    164.73 o
   0  21   4       20.77      114.18    142.18 o
   1  21   4      462.91      401.59    105.37 o
   2  21   4      375.67      512.35    121.71 o
   3  21   4      118.20      204.77    125.40 o
   4  21   4      268.90      260.18    137.62 o
   5  21   4      134.38      209.25    146.63 o
   6  21   4      148.81      202.61    139.82 o
   7  21   4      243.40       87.20    148.94 o
   0  22   4      186.85      206.93    164.95 o
   1  22   4      128.94      116.46    124.51 o
   2  22   4      315.54      372.23    125.37 o
   3  22   4      178.00      322.22    160.75 o
   4  22   4      272.54      213.73    142.42 o
   5  22   4      110.26       79.78    156.15 o
   6  22   4      202.63      184.39    158.73 o
   0  23   4       37.43        3.73    233.82 o
   1  23   4      205.87      266.55    162.27 o
   2  23   4      159.90       72.23    150.71 o
   3  23   4      151.79      198.45    165.00 o
   4  23   4      170.38      190.76    148.71 o
   0  24   4       72.42      250.51    244.02 o
   1  24   4       40.74      242.60    167.84 o
   1   1   5      406.96      483.09     65.78 o
   2   1   5      443.55      427.09     53.17 o
   3   1   5       91.06       75.38     48.82 o
   4   1   5      112.78      119.52     41.52 o
   5   1   5     1366.77     1435.45     57.10 o
   6   1   5      200.01      263.13     60.78 o
   7   1   5      133.01      147.48     59.23 o
   8   1   5      103.81      163.65     65.61 o
   9   1   5       57.10      185.95     71.57 o
  10   1   5       83.07       96.79     81.52 o
  11   1   5        3.14        1.53     85.23 o
  12   1   5        1.53      -41.57     88.95 o
  13   1   5        2.24      -20.09    111.68 o
  14   1   5        4.23       -5.16    142.25 o
   1   2   5        0.83       11.20     52.75 o
   2   2   5     1900.56     1975.62     58.86 o
   3   2   5      710.19      662.64     52.49 o
   4   2   5       64.69       33.60     39.40 o
   5   2   5       83.29      114.52     39.43 o
   6   2   5       88.13      114.89     36.50 o
   7   2   5      111.61      139.88     65.98 o
   8   2   5        7.04       75.82     64.84 o
   9   2   5       78.73      146.24     71.68 o
  10   2   5      172.14      164.91     78.88 o
  11   2   5       19.69        2.54     81.11 o
  12   2   5       13.46      -14.84     85.89 o
  13   2   5        3.17      -25.40    119.99 o
  14   2   5       10.38       88.19    144.43 o
   1   3   5      468.93      572.70     52.02 o
   2   3   5     2670.42     2763.43     62.40 o
   3   3   5     2728.16     3117.80     79.14 o
   4   3   5      842.56      855.50     47.46 o
   5   3   5      570.16      519.50     26.88 o
   6   3   5      718.82      681.64     50.97 o
   7   3   5      112.71      178.61     43.48 o
   8   3   5      208.98      229.96     34.59 o
   9   3   5       97.03       92.97     90.18 o
  10   3   5       96.18       82.35     69.57 o
  11   3   5        7.28       17.51     76.33 o
  12   3   5        2.82       30.66     79.24 o
  13   3   5        0.00       15.67    112.44 o
  14   3   5       11.81      109.93    134.82 o
   1   4   5     2031.95     2108.81     59.98 o
   2   4   5      835.13      970.81     61.45 o
   3   4   5      839.58      887.82     58.56 o
   4   4   5      289.36      260.88     39.12 o
   5   4   5     3049.51     2792.96     62.44 o
   6   4   5      393.12      326.65     56.08 o
   7   4   5      119.30       63.41     53.68 o
   8   4   5      117.96       71.52     52.92 o
   9   4   5      159.15       67.73     47.58 o
  10   4   5        5.49      -10.76     31.08 o
  11   4   5       65.94      123.52    114.71 o
  12   4   5       23.97      150.12    120.46 o
  13   4   5        3.54       69.38    131.09 o
  14   4   5        9.60      168.32    146.33 o
   1   5   5      363.44      285.31     55.16 o
   2   5   5       21.51      -56.56     58.99 o
   3   5   5      549.81      426.93     50.40 o
   4   5   5       13.34       23.17     44.02 o
   5   5   5       16.49       76.06     42.19 o
   6   5   5        8.87       45.89     47.41 o
   7   5   5       60.34      143.77     63.76 o
   8   5   5       11.38       -7.00     69.86 o
   9   5   5       81.64      101.59     73.62 o
  10   5   5       38.78       37.52     68.70 o
  11   5   5       56.71       66.56     56.37 o
  12   5   5        0.06       43.22    121.51 o
  13   5   5        0.00       85.26    147.75 o
  14   5   5        9.81       25.25    151.33 o
   1   6   5     1197.14     1130.26     59.93 o
   2   6   5      226.00      196.02     48.41 o
   3   6   5     2307.02     2411.06     62.83 o
   4   6   5       20.54       63.40     62.41 o
   5   6   5       35.96       60.16     63.66 o
   6   6   5       69.21       84.22     36.18 o
   7   6   5        6.07       27.37     45.40 o
   8   6   5      229.88      249.19     73.24 o
   9   6   5       33.91        7.39     77.11 o
  10   6   5      235.31      155.47     79.19 o
  11   6   5        3.70        8.00    102.91 o
  12   6   5       28.32     -120.42    120.42 o
  13   6   5       22.61       41.51    149.47 o
  14   6   5        9.48       59.90    173.38 o
   1   7   5       43.65       -5.92     50.63 o
   2   7   5      196.75      162.94     40.95 o
   3   7   5        2.28       92.03     49.11 o
   4   7   5      694.51      776.27     66.52 o
   5   7   5       36.28      163.74     62.97 o
   6   7   5        0.71       32.94     62.39 o
   7   7   5      119.15      166.00     38.96 o
   8   7   5        0.83       86.73     40.02 o
   9   7   5      307.51      187.16     74.37 o
  10   7   5        3.56       56.19     80.69 o
  11   7   5       61.30      173.89     99.41 o
  12   7   5       82.00      131.62    126.14 o
  13   7   5        3.00      210.28    155.10 o
  14   7   5        3.69       79.79    165.66 o
   1   8   5        1.45       70.09     50.64 o
   2   8   5      139.42      144.05     45.30 o
   3   8   5     1542.40     1593.90     64.57 o
   4   8   5       31.61       81.53     68.45 o
   5   8   5      729.18      783.13     69.10 o
   6   8   5       36.26       57.90     65.60 o
   7   8   5        0.03       26.88     73.98 o
   8   8   5       22.66       14.46     63.35 o
   9   8   5        2.73       -2.04     45.92 o
  10   8   5      208.09      156.23     75.76 o
  11   8   5        0.07       51.56    124.25 o
  12   8   5        2.26        5.18    127.96 o
  13   8   5        4.75       67.58    147.73 o
  14   8   5        3.56      205.77    170.15 o
   1   9   5      221.90      162.43     59.17 o
   2   9   5      127.81      182.19     44.22 o
   3   9   5       45.54      128.46     56.11 o
   4   9   5      475.43      408.20     40.39 o
   5   9   5      130.46      152.67     66.64 o
   6   9   5      295.64      407.82     74.67 o
   7   9   5      104.31       59.21     83.13 o
   8   9   5        5.62      -86.68     86.68 o
   9   9   5       66.91      128.30     64.65 o
  10   9   5       83.70       82.03     53.08 o
  11   9   5        5.39      175.17    130.12 o
  12   9   5       29.79      215.15    134.53 o
  13   9   5        0.37      117.37    152.94 o
   1  10   5      136.87      145.48     58.64 o
   2  10   5        1.75       35.78     45.33 o
   3  10   5       18.06      -11.94     58.90 o
   4  10   5      151.09      168.93     50.11 o
   5  10   5       33.94      148.73     69.70 o
   6  10   5      546.14      682.28     86.18 o
   7  10   5        9.39       28.27     95.09 o
   8  10   5       44.75       37.14     92.78 o
   9  10   5        2.81       16.63     75.98 o
  10  10   5       37.39       70.99    126.16 o
  11  10   5        0.29      145.61    139.69 o
  12  10   5        1.17       88.63    139.15 o
  13  10   5        3.19      140.22    154.92 o
   1  11   5       22.36       34.81     60.07 o
   2  11   5        0.61        2.64     46.42 o
   3  11   5       26.61       47.89     57.59 o
   4  11   5      731.28      654.15     62.64 o
   5  11   5      119.17      113.24     86.64 o
   6  11   5      266.67      237.89     94.45 o
   7  11   5      172.62      218.67     93.64 o
   8  11   5      405.43      442.55    100.53 o
   9  11   5        6.80       77.20     95.92 o
  10  11   5        2.80      108.27    128.77 o
  11  11   5        3.13      207.32    137.68 o
  12  11   5        0.33      141.51    136.93 o
  13  11   5        5.66       87.24    142.84 o
   1  12   5      406.69      422.52     61.50 o
   2  12   5      810.93      812.20     54.27 o
   3  12   5      197.45      154.14     71.02 o
   4  12   5       25.66      111.20     68.06 o
   5  12   5        7.97      104.03     98.08 o
   6  12   5       37.71       30.40    113.56 o
   7  12   5      127.03      152.82    104.37 o
   8  12   5       73.37       39.51    108.17 o
   9  12   5        7.54       88.60    100.09 o
  10  12   5       22.16      104.34    135.78 o
  11  12   5       29.53       92.77    139.97 o
  12  12   5       19.22       49.77    137.10 o
   1  13   5       51.80       60.05     69.18 o
   2  13   5      525.91      461.12     57.95 o
   3  13   5      358.38      284.42     76.93 o
   4  13   5      907.36      990.53     81.20 o
   5  13   5        0.56        5.46    107.55 o
   6  13   5      383.96      412.77    109.69 o
   7  13   5      177.74      140.31    110.86 o
   8  13   5       24.98      142.86    123.57 o
   9  13   5        8.83       76.15    123.23 o
  10  13   5       30.00      128.71    129.19 o
  11  13   5        2.07      -18.17    135.95 o
  12  13   5        2.49      131.49    142.52 o
   1  14   5      225.67      264.11     76.16 o
   2  14   5       46.91       14.04     63.17 o
   3  14   5       69.14      102.35     90.75 o
   4  14   5       72.32       87.44     85.02 o
   5  14   5      323.70      411.10    114.03 o
   6  14   5       34.65       19.48    113.20 o
   7  14   5       67.95      -45.73    114.38 o
   8  14   5      147.03      143.30    145.38 o
   9  14   5       11.80       37.20    138.50 o
  10  14   5        0.01      -93.11    145.68 o
  11  14   5       32.04      186.80    149.82 o
  12  14   5       39.11       63.45    145.68 o
   1  15   5        0.97        1.27     77.51 o
   2  15   5        0.56        7.52     66.04 o
   3  15   5       50.59      190.37     98.11 o
   4  15   5       27.95      153.18     90.10 o
   5  15   5       38.13      105.08    115.60 o
   6  15   5       27.29      147.82    126.59 o
   7  15   5      284.98      202.58    121.92 o
   8  15   5        0.01       99.34    135.47 o
   9  15   5       17.96      147.27    150.97 o
  10  15   5       32.69      176.45    149.48 o
  11  15   5        2.51       77.59    153.97 o
   1  16   5        5.63       55.68     79.92 o
   2  16   5       11.61       92.48     77.06 o
   3  16   5        3.09        5.92    107.28 o
   4  16   5       40.43      139.52    125.61 o
   5  16   5        2.69       24.99    128.39 o
   6  16   5       16.77      115.85    134.66 o
   7  16   5       66.16       87.25    137.14 o
   8  16   5       28.03      239.96    139.24 o
   9  16   5       11.14      165.43    144.08 o
  10  16   5        1.40      285.24    166.01 o
  11  16   5        0.34      174.64    208.36 o
   1  17   5       49.50       22.22     85.62 o
   2  17   5        0.09       70.49     84.82 o
   3  17   5       21.71       51.78     45.75 o
   4  17   5       28.90      159.08    127.99 o
   5  17   5        9.75      111.40    131.78 o
   6  17   5       30.28      194.25    137.29 o
   7  17   5        0.42      107.60    150.01 o
   8  17   5        8.25      156.09    145.11 o
   9  17   5        1.96      111.65    149.53 o
  10  17   5        0.77       32.14    152.81 o
   1  18   5        0.10      118.89     95.37 o
   2  18   5        0.00       13.96     85.90 o
   3  18   5       29.96      148.48    108.59 o
   4  18   5        6.59       73.34    133.27 o
   5  18   5        3.88      128.40    137.11 o
   6  18   5        0.71       99.70    145.53 o
   7  18   5       24.18      140.47    154.98 o
   8  18   5        0.60       20.16    165.62 o
   9  18   5       11.25       57.64    156.51 o
   1  19   5        0.00       31.87     99.00 o
   2  19   5        0.03       38.56     90.24 o
   3  19   5       77.95       70.09    115.28 o
   4  19   5        3.68       39.21    128.04 o
   5  19   5       10.13      213.29    140.99 o
   6  19   5        0.01      192.43    147.86 o
   7  19   5        1.69       78.74    162.31 o
   8  19   5       19.84       66.89    159.31 o
   1  20   5        5.18       76.04    102.15 o
   2  20   5       37.73       12.97    125.91 o
   3  20   5        8.17       28.51    119.17 o
   4  20   5        0.82       84.97    142.84 o
   5  20   5       10.17      -18.79    155.00 o
   6  20   5        2.08      124.95    164.38 o
   7  20   5        0.01       16.24    174.44 o
   8  20   5       10.71      315.44    316.16 o
   1  21   5       11.76       90.68    127.29 o
   2  21   5        0.87      112.77    153.25 o
   3  21   5        0.28       33.05    154.91 o
   4  21   5        0.11       -2.61    156.37 o
   5  21   5        8.90      -94.84    152.47 o
   6  21   5       14.99      181.95    150.03 o
   1  22   5        0.19       78.43    157.09 o
   2  22   5       10.88      111.02    140.24 o
   3  22   5        9.42      183.39    155.99 o
   4  22   5        3.66      129.18    153.19 o
   5  22   5        1.31       85.86    183.12 o
   1  23   5        1.70      252.61    173.76 o
   2  23   5        2.08       -2.21    192.30 o
   3  23   5        0.17       21.57    155.05 o
   0   0   6      695.58      633.68     92.15 o
   1   0   6    12262.49    12135.84    244.04 o
   2   0   6     7625.53     7488.85    102.79 o
   3   0   6    11574.75    12134.66    189.96 o
   4   0   6        6.87       15.12     85.70 o
   5   0   6     6015.95     5871.20     96.67 o
   6   0   6     1532.71     1720.76    116.90 o
   7   0   6     3844.93     4058.47    121.22 o
   8   0   6      369.57      347.83    123.24 o
   9   0   6      212.17      277.87    127.84 o
  10   0   6     1583.37     1347.84    127.19 o
  11   0   6     2600.43     2641.73    145.22 o
  12   0   6      484.46      452.92    132.01 o
  13   0   6     1140.50     1114.13    214.04 o
  14   0   6      237.85      317.14    215.58 o
   0   1   6     3922.28     4064.21     91.10 o
   1   1   6     2447.60     2477.43     66.07 o
   2   1   6     9041.63     9043.95     97.86 o
   3   1   6       17.81      -22.38     50.58 o
   4   1   6     2073.56     1902.44     57.53 o
   5   1   6      433.22      350.06     43.42 o
   6   1   6     6303.37     5946.44     93.43 o
   7   1   6     1761.46     1838.64     80.76 o
   8   1   6     5731.09     5722.96     99.28 o
   9   1   6     2932.52     2915.27    102.20 o
  10   1   6     3084.13     3198.71    106.78 o
  11   1   6     1216.04     1180.03     98.18 o
  12   1   6     2585.83     2507.70    104.45 o
  13   1   6      220.00      299.92    142.97 o
  14   1   6      446.55      438.52    152.38 o
   0   2   6     1083.69     1106.06     84.95 o
   1   2   6    11339.13    11354.94     92.36 o
   2   2   6     3345.48     3479.53     67.98 o
   3   2   6    18849.45    20170.91    206.83 o
   4   2   6      681.16      699.68     51.23 o
   5   2   6     4720.45     4872.08     70.11 o
   6   2   6     2165.65     2047.43     70.61 o
   7   2   6     4931.72     5189.17    133.03 o
   8   2   6      967.75     1093.21     95.36 o
   9   2   6        9.44       67.73     92.47 o
  10   2   6     1098.52     1217.15    100.15 o
  11   2   6     1899.19     1880.72    116.85 o
  12   2   6      296.04      411.44    114.10 o
  13   2   6      903.91     1031.52    121.78 o
  14   2   6      255.46      406.56    168.10 o
   0   3   6     9189.32     8979.64    106.61 o
   1   3   6     2243.08     2308.28     63.44 o
   2   3   6     2206.37     2208.82     63.26 o
   3   3   6     3886.51     3868.09     69.96 o
   4   3   6     6652.12     6420.01     72.13 o
   5   3   6     2051.29     2141.76     47.51 o
   6   3   6     7039.58     6745.41    202.27 o
   7   3   6     1834.57     1756.04     73.59 o
   8   3   6     5096.58     5346.57    117.63 o
   9   3   6     2467.70     2367.51    108.57 o
  10   3   6     2721.22     2514.60    114.59 o
  11   3   6      479.15      464.70    103.07 o
  12   3   6     1831.25     2007.08    125.88 o
  13   3   6      128.66       91.73    116.76 o
  14   3   6      386.27      300.33    175.61 o
   0   4   6     9606.63     9576.25    125.91 o
   1   4   6     7932.44     7381.96    100.67 o
   2   4   6     7955.59     8193.31    116.85 o
   3   4   6    12830.51    13443.46    161.18 o
   4   4   6     7763.28     8126.59    102.13 o
   5   4   6     6113.71     5904.71     93.99 o
   6   4   6     1113.39     1161.23     62.30 o
   7   4   6     6780.11     6265.54    152.46 o
   8   4   6      670.37      588.96     61.26 o
   9   4   6       55.68       68.52     40.56 o
  10   4   6      210.01      200.71    103.29 o
  11   4   6     1760.80     1597.04    115.45 o
  12   4   6       36.23      121.43    113.67 o
  13   4   6      682.70      770.58    138.82 o
  14   4   6      264.46       24.40    173.54 o
   0   5   6    10691.15    10783.52    236.73 o
   1   5   6     3079.36     2965.20     92.50 o
   2   5   6     6495.62     6465.61    109.30 o
   3   5   6     4087.45     3729.97     92.69 o
   4   5   6     5422.52     5041.92    101.53 o
   5   5   6     1915.07     1759.79     56.48 o
   6   5   6     5589.59     5113.68     97.55 o
   7   5   6      943.03      842.88     62.89 o
   8   5   6     4641.27     4096.17    120.19 o
   9   5   6     1877.64     1552.98    107.15 o
  10   5   6     1966.00     1982.12    107.93 o
  11   5   6      114.76      119.73    105.48 o
  12   5   6     1161.28     1196.87    152.57 o
  13   5   6      208.62      186.28    136.20 o
  14   5   6      395.61      359.90    175.58 o
   0   6   6      223.00      212.71     83.68 o
   1   6   6     6911.96     7231.57    189.45 o
   2   6   6     2848.43     2769.56     80.20 o
   3   6   6     6934.06     7090.34    112.62 o
   4   6   6     4515.79     4230.37     80.88 o
   5   6   6     5921.01     6038.13     85.94 o
   6   6   6      746.51      636.82     53.26 o
   7   6   6     2798.78     2656.85     97.99 o
   8   6   6      837.89      783.50     67.86 o
   9   6   6      218.19      191.89     65.61 o
  10   6   6      416.48      414.83     61.65 o
  11   6   6     1220.25     1362.23    109.32 o
  12   6   6      126.64      210.36    132.70 o
  13   6   6      754.94      633.78    163.70 o
  14   6   6      284.83      323.09    149.14 o
   0   7   6     1931.15     1743.47    129.42 o
   1   7   6     2270.23     2276.86     84.83 o
   2   7   6     1574.92     1398.78     58.19 o
   3   7   6     2528.44     2566.71     72.20 o
   4   7   6      983.29      851.95     72.08 o
   5   7   6     2261.32     2478.98     72.69 o
   6   7   6     4728.15     4883.27     81.23 o
   7   7   6      713.45      726.92     66.95 o
   8   7   6     4182.31     4381.31    123.23 o
   9   7   6     1891.18     1561.74     76.16 o
  10   7   6     2488.41     2328.53    112.89 o
  11   7   6      133.18      195.74    124.75 o
  12   7   6     1416.16     1623.99    137.30 o
  13   7   6      196.32      292.71    157.50 o
   0   8   6     2743.64     2824.66     99.03 o
   1   8   6     5587.73     5692.61     78.56 o
   2   8   6     5537.36     5527.63     73.52 o
   3   8   6     5667.68     5823.77     87.08 o
   4   8   6     1860.89     1569.71     75.86 o
   5   8   6     3210.60     3351.38     88.70 o
   6   8   6      847.61      878.01     78.47 o
   7   8   6     2448.46     2066.33     85.81 o
   8   8   6      269.90      277.05     67.37 o
   9   8   6      679.99      536.86     99.37 o
  10   8   6      284.43      242.88    122.98 o
  11   8   6     1028.03      792.14    132.88 o
  12   8   6      218.10      270.64    132.04 o
  13   8   6      862.00      942.20    170.17 o
   0   9   6     9736.38     9913.12    238.80 o
   1   9   6     1818.01     1862.47     62.67 o
   2   9   6     3047.02     2989.18     80.00 o
   3   9   6      871.21      926.20     63.25 o
   4   9   6     1657.84     1365.35     95.48 o
   5   9   6      518.85      451.25     76.44 o
   6   9   6     1679.76     1699.88     92.96 o
   7   9   6      351.17      331.34     85.66 o
   8   9   6     3019.96     2370.23     96.39 o
   9   9   6     1104.40      746.75     89.57 o
  10   9   6     1571.28     1574.07    136.62 o
  11   9   6      662.91      466.94    136.90 o
  12   9   6      983.82      838.04    144.47 o
  13   9   6      195.67      193.67    146.45 o
   0  10   6      898.60      829.90     86.77 o
   1  10   6     4884.66     4933.88     74.95 o
   2  10   6     1213.47     1217.85     67.97 o
   3  10   6     2669.03     2644.77     71.03 o
   4  10   6      456.95      484.52     55.78 o
   5  10   6     1905.80     1850.67     98.36 o
   6  10   6      742.84      662.44     91.45 o
   7  10   6     2706.91     2791.16    103.36 o
   8  10   6      213.71      216.98     90.06 o
   9  10   6      441.15      627.17     86.42 o
  10  10   6      585.81      425.37    130.38 o
  11  10   6      952.40     1207.37    143.10 o
  12  10   6      391.77      458.52    145.97 o
  13  10   6      661.51      769.52    154.38 o
   0  11   6     8572.63     8585.07    129.80 o
   1  11   6      244.49      224.41     59.35 o
   2  11   6     2561.46     2422.06     78.04 o
   3  11   6      241.29      286.90     70.82 o
   4  11   6     2898.36     2639.44    122.91 o
   5  11   6      457.16      439.59    101.52 o
   6  11   6     1826.69     1902.78    107.65 o
   7  11   6      872.27      972.74     97.49 o
   8  11   6     3060.02     3044.57    112.25 o
   9  11   6      627.79      688.63     95.48 o
  10  11   6      952.90     1115.61    138.54 o
  11  11   6      842.02      977.39    144.96 o
  12  11   6      488.17      661.63    149.72 o
   0  12   6      162.98      275.41     99.04 o
   1  12   6     5151.52     5677.25     85.10 o
   2  12   6      853.34      878.64     67.65 o
   3  12   6     4386.84     4366.67     89.74 o
   4  12   6     1117.51      968.91     89.83 o
   5  12   6     2746.84     2686.46    118.11 o
   6  12   6     1002.43      902.34    121.53 o
   7  12   6     2089.11     1880.41    114.26 o
   8  12   6      154.45      249.40    116.27 o
   9  12   6      325.23      251.10    130.64 o
  10  12   6      513.72      634.94    140.66 o
  11  12   6      350.09      363.54    148.00 o
  12  12   6      239.04      158.19    155.09 o
   0  13   6     4902.99     4871.81    132.71 o
   1  13   6      992.56     1085.90     75.65 o
   2  13   6     1121.57     1109.35     62.27 o
   3  13   6     1392.65     1286.87     86.59 o
   4  13   6     1115.51     1217.55     90.85 o
   5  13   6     1056.66     1140.42    121.76 o
   6  13   6     2098.07     2019.57    144.12 o
   7  13   6      395.64      616.58    133.47 o
   8  13   6     1937.29     1757.08    167.44 o
   9  13   6      339.60      322.07    135.95 o
  10  13   6      755.92      500.38    135.50 o
  11  13   6      227.23      286.57    139.23 o
  12  13   6      333.75      561.76    157.66 o
   0  14   6       59.24      131.08    104.90 o
   1  14   6     1740.28     1680.55     92.87 o
   2  14   6      932.73      864.11     63.65 o
   3  14   6     1456.14     1417.13    104.26 o
   4  14   6     1098.69     1148.57     92.32 o
   5  14   6     2062.49     1818.81    123.24 o
   6  14   6      465.78      566.64    120.01 o
   7  14   6     1190.49     1336.15    142.42 o
   8  14   6       49.27      177.37    147.27 o
   9  14   6      555.42      855.75    143.12 o
  10  14   6      157.76      326.43    145.24 o
  11  14   6      237.62      419.57    144.72 o
   0  15   6     2737.26     2820.22    194.61 o
   1  15   6        1.46       77.55     73.88 o
   2  15   6     1005.74      897.26     66.70 o
   3  15   6      424.87      452.23    105.95 o
   4  15   6      925.62     1051.47    102.58 o
   5  15   6      584.19      426.67    118.53 o
   6  15   6      918.83     1002.00    128.02 o
   7  15   6      102.98       42.38    137.05 o
   8  15   6     1195.56      894.36    154.11 o
   9  15   6      527.67      501.78    149.61 o
  10  15   6      502.54      524.53    153.84 o
  11  15   6      124.18      147.37    155.94 o
   0  16   6       23.19      173.68    114.08 o
   1  16   6     1199.10     1124.18     92.91 o
   2  16   6      470.84      573.74     67.66 o
   3  16   6      373.96      404.68    110.79 o
   4  16   6     1076.84      939.19    108.78 o
   5  16   6     1152.78     1247.44    139.58 o
   6  16   6      249.16      347.03    138.58 o
   7  16   6      728.67      722.16    145.25 o
   8  16   6      157.20      249.85    156.85 o
   9  16   6      383.40      412.93    153.21 o
  10  16   6       77.41      221.10    183.12 o
   0  17   6     1933.52     1610.25    132.07 o
   1  17   6      400.06      378.06     84.12 o
   2  17   6      254.19      290.82     71.41 o
   3  17   6      723.25      716.80    115.76 o
   4  17   6      558.55      646.89    112.84 o
   5  17   6      382.49      382.06    135.68 o
   6  17   6      344.01      451.25    141.63 o
   7  17   6       51.76       42.42    144.30 o
   8  17   6      812.86      856.08    168.10 o
   9  17   6      192.62      242.52    152.12 o
   0  18   6      380.32      224.58    138.63 o
   1  18   6      817.36      742.04     94.30 o
   2  18   6      463.84      663.05    116.99 o
   3  18   6      570.25      650.23    119.18 o
   4  18   6      574.39      830.84    151.64 o
   5  18   6      467.74      822.80    159.13 o
   6  18   6       44.14       98.52    143.48 o
   7  18   6      347.53      362.52    153.54 o
   8  18   6       64.18      115.59    166.98 o
   9  18   6      267.10      425.78    165.93 o
   0  19   6     1751.38     1737.02    156.99 o
   1  19   6      535.61      558.61    116.48 o
   2  19   6      246.34      297.59    115.35 o
   3  19   6      384.31      474.15    115.59 o
   4  19   6      272.02      529.25    152.46 o
   5  19   6      136.40      211.10    158.22 o
   6  19   6      296.24      345.02    150.97 o
   7  19   6       86.73      178.45    165.27 o
   8  19   6      478.93      589.78    164.79 o
   0  20   6      224.86      265.17    212.77 o
   1  20   6      722.28      700.38    120.80 o
   2  20   6      264.29      292.51    118.42 o
   3  20   6      554.00      696.16    143.20 o
   4  20   6      187.20      240.03    146.73 o
   5  20   6      514.12      487.97    166.32 o
   6  20   6      128.98      144.78    156.68 o
   7  20   6      237.64      297.16    177.17 o
   0  21   6      800.02     1191.06    302.27 o
   1  21   6       48.02      128.04    144.46 o
   2  21   6      483.74      683.20    142.43 o
   3  21   6       45.22      145.25    145.83 o
   4  21   6      384.62      344.90    151.90 o
   5  21   6       63.17      180.84    158.82 o
   6  21   6      223.56      288.65    259.56 o
   0  22   6       25.21      295.49    227.87 o
   1  22   6      228.69      205.88    152.29 o
   2  22   6       96.15      125.44    171.62 o
   3  22   6      174.00       63.03    149.06 o
   4  22   6       40.76       99.77    155.45 o
   0  23   6      190.62      135.49    278.53 o
   1  23   6       75.76      143.97    258.71 o
   1   1   7      266.39      201.95     52.50 o
   2   1   7      180.34      214.67     58.33 o
   3   1   7      165.17      177.35     55.04 o
   4   1   7      220.88      162.09     54.21 o
   5   1   7        0.06      -56.12     56.12 o
   6   1   7        8.96       51.09     56.27 o
   7   1   7      121.74      143.24     76.71 o
   8   1   7       39.34      -30.19     91.46 o
   9   1   7        6.65       13.01     90.49 o
  10   1   7        3.97      165.11    108.92 o
  11   1   7        2.63       79.78    131.16 o
  12   1   7        0.29      124.32    136.38 o
  13   1   7        1.16       95.46    160.15 o
  14   1   7        0.02       53.90    177.73 o
   1   2   7      608.60      691.53     62.58 o
   2   2   7      197.12      105.39     58.74 o
   3   2   7       95.20       58.98     57.08 o
   4   2   7        4.09       33.85     54.44 o
   5   2   7       86.19       35.50     47.21 o
   6   2   7      164.67      180.05     53.85 o
   7   2   7      197.04      274.99     73.79 o
   8   2   7      401.57      393.42     82.86 o
   9   2   7       80.29      180.04    105.96 o
  10   2   7        6.36       58.55    109.82 o
  11   2   7       13.67       87.04    118.68 o
  12   2   7       21.62       37.96    136.36 o
  13   2   7        3.01       16.50    165.02 o
  14   2   7        3.60      213.25    196.89 o
   1   3   7      108.61      151.09     57.28 o
   2   3   7       75.68       40.00     64.99 o
   3   3   7      227.73      219.10     63.71 o
   4   3   7      337.76      445.20     56.21 o
   5   3   7      161.20      146.66     46.86 o
   6   3   7       93.38       90.31     29.61 o
   7   3   7      622.51      545.62     54.45 o
   8   3   7       33.55      139.28     99.02 o
   9   3   7      106.12      117.60    123.18 o
  10   3   7       64.00       79.24    112.28 o
  11   3   7       18.16      -21.04    100.84 o
  12   3   7        5.40       55.63    113.58 o
  13   3   7        0.51      -62.29    168.56 o
   1   4   7       46.35       42.96     58.08 o
   2   4   7     1003.41     1066.87     65.59 o
   3   4   7     1008.42     1085.37     66.52 o
   4   4   7      191.06      149.87     55.08 o
   5   4   7      299.14      415.95     42.46 o
   6   4   7      513.04      393.51     32.98 o
   7   4   7      268.64      406.73     60.07 o
   8   4   7      231.23      220.94     66.63 o
   9   4   7        2.75      101.91    105.45 o
  10   4   7        0.49       43.81    103.32 o
  11   4   7       17.53       99.69    106.49 o
  12   4   7        2.45       87.98    128.13 o
  13   4   7       15.48       15.66    142.64 o
   1   5   7      109.97       92.46     55.33 o
   2   5   7      291.39      382.84     60.24 o
   3   5   7        4.86       50.82     63.91 o
   4   5   7      736.52      684.59     65.13 o
   5   5   7      469.06      444.59     40.96 o
   6   5   7      288.63      304.30     42.82 o
   7   5   7       24.99      121.28     56.92 o
   8   5   7      117.13      166.37     62.61 o
   9   5   7       21.17       12.93     49.75 o
  10   5   7       23.98       21.06     97.01 o
  11   5   7        0.10      186.35    115.76 o
  12   5   7       26.91       79.93    130.79 o
  13   5   7        0.70       29.98    159.29 o
   1   6   7      834.86      816.20     64.76 o
   2   6   7       12.20       -1.34     67.96 o
   3   6   7      210.21      104.08     67.05 o
   4   6   7      248.23      231.80     56.73 o
   5   6   7       18.22       15.17     28.03 o
   6   6   7      111.12       64.92     45.32 o
   7   6   7      127.25       97.70     35.78 o
   8   6   7      470.85      304.70     56.68 o
   9   6   7        1.04       10.05     62.40 o
  10   6   7        0.17       76.53     64.33 o
  11   6   7        7.76      -28.81    122.36 o
  12   6   7       14.47      102.31    133.68 o
  13   6   7       19.65      189.54    157.14 o
   1   7   7      302.95      322.65     63.24 o
   2   7   7      499.67      442.70     69.26 o
   3   7   7        1.70      -21.68     65.96 o
   4   7   7      165.53      105.41     47.57 o
   5   7   7       25.74      -60.47     71.29 o
   6   7   7        0.55       55.03     65.20 o
   7   7   7      200.97      110.67     55.98 o
   8   7   7      215.47       53.15     34.22 o
   9   7   7       64.27        2.81     58.22 o
  10   7   7       85.74       63.24     87.89 o
  11   7   7        6.58      -72.24    124.33 o
  12   7   7       23.87       72.18    130.09 o
  13   7   7        7.94      102.76    155.08 o
   1   8   7      568.66      575.56     62.93 o
   2   8   7       10.41       -3.64     55.29 o
   3   8   7      135.52       46.13     57.82 o
   4   8   7        0.57       -4.41     57.70 o
   5   8   7       13.41       27.69     79.74 o
   6   8   7       88.30      191.25     80.34 o
   7   8   7      114.10      148.05     75.78 o
   8   8   7      233.13      219.25     54.39 o
   9   8   7       55.98       38.37     88.12 o
  10   8   7        0.48       -7.08     99.77 o
  11   8   7       27.10       44.55    128.49 o
  12   8   7       15.81     -112.87    133.30 o
  13   8   7        7.21      179.38    184.76 o
   1   9   7      151.96      192.96     60.97 o
   2   9   7      421.55      538.95     54.20 o
   3   9   7      216.28      251.16     50.84 o
   4   9   7       18.33       39.89     49.33 o
   5   9   7      275.03      192.30     86.78 o
   6   9   7        5.71      -14.69     84.96 o
   7   9   7      154.24      102.19     80.17 o
   8   9   7       18.08       23.27     71.87 o
   9   9   7        5.58       50.46    108.19 o
  10   9   7       72.63        3.49    103.48 o
  11   9   7        0.01       38.88    134.41 o
  12   9   7       11.59      -16.80    148.10 o
   1  10   7      324.65      310.23     62.31 o
   2  10   7        0.97       43.36     54.43 o
   3  10   7       40.65       62.73     72.89 o
   4  10   7        1.61      -40.58     50.13 o
   5  10   7      100.76      152.41     97.70 o
   6  10   7        2.51      101.66     89.07 o
   7  10   7       32.43       57.08     82.99 o
   8  10   7        0.78       68.98     92.89 o
   9  10   7       12.73       99.72    112.63 o
  10  10   7        0.20      -19.15    110.53 o
  11  10   7       11.50      -15.17    138.98 o
  12  10   7        9.46      -25.51    145.05 o
   1  11   7        0.77      -23.69     66.04 o
   2  11   7      255.19      224.79     57.77 o
   3  11   7      307.98      240.37     71.75 o
   4  11   7        4.94        8.49     54.32 o
   5  11   7      263.35      200.12    100.14 o
   6  11   7       38.48       98.39    107.21 o
   7  11   7       14.75      -36.12     93.43 o
   8  11   7       42.28      104.09    107.20 o
   9  11   7        0.03      -67.48    153.26 o
  10  11   7       42.51      -46.01    137.98 o
  11  11   7        0.73       57.58    142.70 o
  12  11   7       14.21       53.87    158.99 o
   1  12   7      165.37      100.17     70.11 o
   2  12   7       27.00       63.33     55.92 o
   3  12   7      105.53      133.67     77.94 o
   4  12   7       84.66      122.43     72.63 o
   5  12   7        0.01       24.34    128.80 o
   6  12   7       11.16       97.62    125.26 o
   7  12   7       38.34       41.91    118.07 o
   8  12   7        0.01      -10.97    125.83 o
   9  12   7       17.12      -30.63    142.12 o
  10  12   7        0.18      -60.25    140.52 o
  11  12   7        2.70      123.45    147.40 o
   1  13   7        3.77      124.22     72.04 o
   2  13   7       38.16       59.41     53.83 o
   3  13   7      184.80       62.28     80.74 o
   4  13   7      365.27      302.84     85.07 o
   5  13   7        1.29      185.14    142.00 o
   6  13   7        5.01       37.08    130.88 o
   7  13   7      143.78        3.38    143.37 o
   8  13   7       37.07      -11.20    143.40 o
   9  13   7        0.16      -86.51    158.24 o
  10  13   7        0.21       75.33    171.11 o
  11  13   7        8.45      108.85    152.90 o
   1  14   7       32.08       34.21     70.75 o
   2  14   7       94.93      126.32     54.14 o
   3  14   7      194.38      182.33     86.59 o
   4  14   7       35.52       40.63     88.12 o
   5  14   7      288.66      315.59    137.93 o
   6  14   7        2.41       31.50    139.10 o
   7  14   7       39.01       35.43    172.90 o
   8  14   7        4.69      -35.94    147.51 o
   9  14   7       24.88        8.16    219.03 o
  10  14   7       21.72       51.39    162.14 o
   1  15   7        0.79       17.40     74.78 o
   2  15   7        3.73       46.38     52.85 o
   3  15   7        6.74      140.83    104.63 o
   4  15   7       97.13       97.37    100.34 o
   5  15   7       29.42      207.73    145.01 o
   6  15   7        4.21      175.62    150.04 o
   7  15   7        2.53       17.53    139.92 o
   8  15   7       25.08       25.05    144.42 o
   9  15   7        9.19     -118.64    168.55 o
  10  15   7        3.39       10.95    166.06 o
   1  16   7       14.07       64.14     76.25 o
   2  16   7       30.15       71.42     56.44 o
   3  16   7        0.42      123.39    108.08 o
   4  16   7       19.77       10.59    103.55 o
   5  16   7        6.81       60.35    148.00 o
   6  16   7        2.34      129.08    155.97 o
   7  16   7        1.85      -35.82    145.83 o
   8  16   7        1.21      127.92    162.21 o
   9  16   7        3.03       54.78    179.09 o
   1  17   7       61.79       61.55     77.04 o
   2  17   7        7.30       22.81    109.03 o
   3  17   7        0.52      -65.40    112.80 o
   4  17   7        0.00       97.15    160.69 o
   5  17   7        0.90      120.07    149.03 o
   6  17   7        1.27      177.11    169.41 o
   7  17   7        2.14       28.09    165.91 o
   8  17   7        0.14      103.96    166.02 o
   9  17   7       13.28       42.54    169.88 o
   1  18   7        1.75       42.34    106.45 o
   2  18   7        2.78      231.25    124.37 o
   3  18   7        0.06      258.59    118.30 o
   4  18   7        7.35       34.33    146.47 o
   5  18   7       12.32      109.09    156.65 o
   6  18   7        1.47      -17.80    165.82 o
   7  18   7        0.04      209.38    173.48 o
   8  18   7       12.90       80.39    172.16 o
   1  19   7        0.07      -55.66    109.28 o
   2  19   7        1.91      110.74    114.86 o
   3  19   7        1.56      -50.90    158.48 o
   4  19   7       25.64      257.49    156.31 o
   5  19   7        9.93      224.07    161.17 o
   6  19   7        4.44      139.13    167.09 o
   7  19   7        0.01      219.01    178.83 o
   1  20   7        0.13      123.09    132.80 o
   2  20   7        2.26       21.73    135.27 o
   3  20   7        5.09      271.13    141.59 o
   4  20   7       37.24      187.80    161.46 o
   5  20   7        1.94      306.61    167.84 o
   6  20   7        1.19      -50.27    190.61 o
   1  21   7        8.72      102.53    170.42 o
   2  21   7       14.13      239.40    220.66 o
   3  21   7       50.85      219.02    149.31 o
   4  21   7        0.33       39.36    148.72 o
   1  22   7       14.36       -4.25    166.26 o
   2  22   7        2.55      116.84    176.90 o
   0   0   8     1239.01     1344.54    128.27 o
   1   0   8    14236.76    16215.47    279.57 o
   2   0   8        8.34        1.82     86.44 o
   3   0   8     6406.85     6737.45    130.77 o
   4   0   8       91.99       72.73     79.27 o
   5   0   8     7312.54     7624.44    128.30 o
   6   0   8      125.82       10.71     79.90 o
   7   0   8     1751.95     1997.37    124.88 o
   8   0   8      948.18     1023.42    124.81 o
   9   0   8     2736.58     2558.75    218.72 o
  10   0   8      229.62      415.73    144.28 o
  11   0   8     1065.45     1102.05    200.38 o
  12   0   8       25.87      -34.06    199.81 o
  13   0   8      573.84      395.69    281.81 o
   0   1   8    16735.83    17640.35    311.16 o
   1   1   8      125.39       74.56     59.48 o
   2   1   8     5990.66     6484.07    112.35 o
   3   1   8       14.33       73.57     55.38 o
   4   1   8     5469.72     5612.09    123.47 o
   5   1   8        0.33      -11.66     65.05 o
   6   1   8     2065.16     2115.47     61.27 o
   7   1   8      545.28      609.67     80.47 o
   8   1   8     3683.22     3756.03    144.33 o
   9   1   8        0.48       74.80     93.31 o
  10   1   8     2346.58     2378.81    127.91 o
  11   1   8      166.20      182.72    117.01 o
  12   1   8      576.97      522.51    145.87 o
  13   1   8       53.15      312.07    172.48 o
   0   2   8     2047.37     2160.26     99.93 o
   1   2   8     6414.70     6605.30     86.66 o
   2   2   8       53.15      -11.43     60.11 o
   3   2   8     5553.75     5670.23     82.01 o
   4   2   8        9.62       95.94     55.06 o
   5   2   8     3747.62     3697.98     91.37 o
   6   2   8      135.36      101.86     52.34 o
   7   2   8     2129.61     1938.60     74.49 o
   8   2   8      499.36      550.12     86.70 o
   9   2   8     2586.28     2508.05    101.79 o
  10   2   8       77.55       85.76    114.76 o
  11   2   8     1100.73     1126.50    126.98 o
  12   2   8       31.33      101.77    163.30 o
  13   2   8      673.23      706.95    180.24 o
   0   3   8    11730.09    12522.50    195.25 o
   1   3   8      194.87      169.45     59.50 o
   2   3   8     2933.47     2781.06     70.77 o
   3   3   8     1464.06     1416.64     64.72 o
   4   3   8     6346.92     6568.14     89.93 o
   5   3   8      212.72      195.09     57.59 o
   6   3   8     1685.04     1582.51     47.42 o
   7   3   8      226.90      249.31     54.18 o
   8   3   8     3606.63     3257.64    119.09 o
   9   3   8       15.35      166.39    117.52 o
  10   3   8     2166.74     2020.76    126.45 o
  11   3   8       48.39       73.34    121.46 o
  12   3   8      474.35      642.26    169.18 o
  13   3   8       16.79      -33.99    196.53 o
   0   4   8     1033.63     1028.36     93.98 o
   1   4   8     3244.31     3321.67     73.39 o
   2   4   8      764.81      807.88     67.19 o
   3   4   8     6857.18     7550.06    155.19 o
   4   4   8        1.11       43.17     64.74 o
   5   4   8     4012.77     3754.49     69.26 o
   6   4   8      719.57      767.76     53.79 o
   7   4   8     3239.65     3159.66    142.89 o
   8   4   8      290.91      445.58     68.80 o
   9   4   8     2332.52     2162.06    115.95 o
  10   4   8       11.86      194.54    122.78 o
  11   4   8      960.93      913.47    143.81 o
  12   4   8        7.40       31.29    146.71 o
  13   4   8      534.74      686.07    187.56 o
   0   5   8     3248.14     3442.81    103.55 o
   1   5   8      256.08      241.59     59.82 o
   2   5   8     3228.79     3177.73     72.00 o
   3   5   8      291.61      338.51     61.35 o
   4   5   8     6052.48     6168.29    161.15 o
   5   5   8      321.08      324.46     54.08 o
   6   5   8     2041.92     1813.59     98.02 o
   7   5   8      653.79      631.50     60.13 o
   8   5   8     4576.59     4217.48    155.97 o
   9   5   8      204.62      144.77     69.43 o
  10   5   8     1895.47     1813.30    121.77 o
  11   5   8       79.04      147.33    154.04 o
  12   5   8      446.84      379.21    152.70 o
  13   5   8       18.07      -84.74    200.58 o
   0   6   8      180.31      227.85     86.67 o
   1   6   8     2637.23     2485.60     67.65 o
   2   6   8      256.15      333.13     63.14 o
   3   6   8     5565.14     5271.80    143.24 o
   4   6   8       70.75      132.49     66.32 o
   5   6   8     3411.59     3138.12     77.44 o
   6   6   8       46.68       64.66     56.23 o
   7   6   8     2003.84     1909.85    125.50 o
   8   6   8       97.67      155.49     57.90 o
   9   6   8     1907.47     1611.60    189.13 o
  10   6   8       30.66      211.26    139.72 o
  11   6   8      944.14     1058.05    153.91 o
  12   6   8        8.41       57.67    162.11 o
   0   7   8     2623.47     2569.51    100.06 o
   1   7   8        0.55      106.01     63.23 o
   2   7   8     2787.96     3043.00     88.50 o
   3   7   8      112.11       83.81     74.16 o
   4   7   8     2365.53     2124.59     84.56 o
   5   7   8       39.72       87.35     39.77 o
   6   7   8     1259.55     1186.69     77.33 o
   7   7   8      531.89      390.34     68.90 o
   8   7   8     2669.73     2300.36     95.41 o
   9   7   8       82.33      111.66    107.55 o
  10   7   8     1921.33     2055.19    152.98 o
  11   7   8      142.59      299.35    147.48 o
  12   7   8      739.26      880.55    178.36 o
   0   8   8     1083.99     1095.77    112.66 o
   1   8   8     2296.79     2207.56     80.83 o
   2   8   8        7.20       51.77     85.60 o
   3   8   8     3942.68     3858.98     96.39 o
   4   8   8       13.37       87.68     56.60 o
   5   8   8     2250.43     2098.43     95.60 o
   6   8   8       68.09      130.91     75.36 o
   7   8   8     1488.00     1208.07     73.54 o
   8   8   8       96.21      163.28     43.95 o
   9   8   8     1598.62     1371.75    154.13 o
  10   8   8       54.65      250.88    141.71 o
  11   8   8     1164.74     1210.88    159.87 o
  12   8   8       22.10       94.65    158.21 o
   0   9   8     3591.06     3473.71    128.04 o
   1   9   8        0.56       50.77     67.51 o
   2   9   8     2760.44     2643.31    103.67 o
   3   9   8      275.85      227.43     65.74 o
   4   9   8     3005.16     2858.11     85.07 o
   5   9   8       32.01       87.88     93.24 o
   6   9   8     1696.84     1894.85     94.84 o
   7   9   8        4.37      104.39     75.42 o
   8   9   8     1835.16     1725.66    134.18 o
   9   9   8        5.58      151.60    118.95 o
  10   9   8     1605.62     1575.45    158.39 o
  11   9   8       78.64      286.31    154.22 o
  12   9   8      645.77      627.60    150.14 o
   0  10   8      383.45      387.14    106.01 o
   1  10   8     3763.05     3786.72     87.40 o
   2  10   8        0.70       76.92     61.33 o
   3  10   8     3597.18     3470.46    130.22 o
   4  10   8        0.61       83.77     60.49 o
   5  10   8     2506.95     2249.73    109.39 o
   6  10   8        0.91       50.99     89.98 o
   7  10   8     1128.61     1282.37    106.65 o
   8  10   8      245.83      359.74    114.88 o
   9  10   8      558.65      807.27    129.70 o
  10  10   8      118.78      359.77    150.06 o
  11  10   8      935.03     1200.32    150.51 o
   0  11   8     5143.16     5117.72    172.52 o
   1  11   8       95.45      184.94     70.66 o
   2  11   8     3393.68     3234.00    128.23 o
   3  11   8      115.87      312.84     81.43 o
   4  11   8     3235.46     3238.79    131.21 o
   5  11   8      328.16      369.55    105.12 o
   6  11   8     1094.44     1159.51    105.61 o
   7  11   8       37.94      114.10    103.08 o
   8  11   8      891.44      928.42    121.68 o
   9  11   8       33.55      161.41    131.28 o
  10  11   8      878.88      829.23    160.58 o
  11  11   8       46.66      230.52    159.14 o
   0  12   8      956.94      935.71    115.32 o
   1  12   8     2690.74     2419.54     89.46 o
   2  12   8      322.97      396.38     62.95 o
   3  12   8     3944.98     3947.20     97.38 o
   4  12   8      535.93      492.77     68.09 o
   5  12   8     2166.77     2197.68    130.05 o
   6  12   8        5.12      196.20    133.26 o
   7  12   8      885.63      807.22    136.23 o
   8  12   8       78.54       85.23    121.44 o
   9  12   8      303.21      374.35    134.28 o
  10  12   8       18.85      160.69    161.26 o
  11  12   8      632.93      592.46    154.62 o
   0  13   8     1030.70      952.26    125.92 o
   1  13   8       36.16      143.75     73.84 o
   2  13   8     1256.33     1156.29     74.65 o
   3  13   8      182.84      282.60     87.17 o
   4  13   8     1903.44     1541.46     82.10 o
   5  13   8      187.88      240.18    125.70 o
   6  13   8     1301.74     1009.98    146.72 o
   7  13   8      100.27      164.84    138.74 o
   8  13   8      863.59      822.46    145.17 o
   9  13   8        0.09      -40.16    160.33 o
  10  13   8      723.43      879.98    170.89 o
   0  14   8      112.64      275.72    111.08 o
   1  14   8      686.07     1024.78     80.20 o
   2  14   8       32.92      120.81     57.51 o
   3  14   8     2601.40     2747.22    116.30 o
   4  14   8       74.46      167.26     89.88 o
   5  14   8     1514.68     1498.38    186.13 o
   6  14   8       43.92      235.46    144.22 o
   7  14   8      737.85      733.43    150.60 o
   8  14   8       80.46      194.51    147.09 o
   9  14   8      342.89      388.08    165.58 o
  10  14   8       20.79      174.39    205.05 o
   0  15   8      435.36      464.05    115.65 o
   1  15   8       32.32      166.39     76.19 o
   2  15   8     1709.02     1704.92    114.06 o
   3  15   8       97.71      241.84    105.92 o
   4  15   8     1440.52     1409.99    142.29 o
   5  15   8       78.57       47.01    145.19 o
   6  15   8      654.70      660.01    153.89 o
   7  15   8       40.50       32.01    153.85 o
   8  15   8      631.83      491.34    156.43 o
   9  15   8        4.95      101.95    166.78 o
   0  16   8      135.18      273.94    124.18 o
   1  16   8      497.88      360.97     82.37 o
   2  16   8       31.59      172.77    107.79 o
   3  16   8     1374.20     1107.81    113.38 o
   4  16   8        3.64      161.41    137.27 o
   5  16   8      669.88      718.18    142.38 o
   6  16   8       37.21      177.31    143.97 o
   7  16   8      500.25      587.06    152.60 o
   8  16   8        8.44      -22.87    151.49 o
   9  16   8      283.98      357.92    340.44 o
   0  17   8      204.43      414.76    125.90 o
   1  17   8        2.38       59.49    107.73 o
   2  17   8      720.33      697.30    114.83 o
   3  17   8       16.43      260.91    132.05 o
   4  17   8      637.43      878.04    142.92 o
   5  17   8       71.53      206.31    146.16 o
   6  17   8      295.36      523.05    152.90 o
   7  17   8       16.06      144.11    164.06 o
   8  17   8      494.11      286.70    159.71 o
   0  18   8       24.21       77.42    185.00 o
   1  18   8      235.11      463.16    108.47 o
   2  18   8       14.77      103.31    113.49 o
   3  18   8      840.64      757.97    138.94 o
   4  18   8        1.04      130.59    141.82 o
   5  18   8      283.61      426.23    150.93 o
   6  18   8        1.56      125.24    152.76 o
   7  18   8      321.28      455.89    181.14 o
   0  19   8      243.86      271.90    192.31 o
   1  19   8       21.38       67.99    145.87 o
   2  19   8      278.54      240.21    126.27 o
   3  19   8        9.14      304.86    139.63 o
   4  19   8      268.03      395.49    155.00 o
   5  19   8       30.37       77.21    156.00 o
   6  19   8      268.31      485.61    166.01 o
   0  20   8      278.67      211.96    202.74 o
   1  20   8      423.90      674.82    159.01 o
   2  20   8       34.81      135.75    159.15 o
   3  20   8      597.47      634.14    163.28 o
   4  20   8       34.66      282.15    152.47 o
   0  21   8      561.92      779.58    275.17 o
   1  21   8       33.85      106.53    159.99 o
   2  21   8      591.57      574.57    167.43 o
   1   1   9       71.02      120.76     60.96 o
   2   1   9      354.74      401.98     62.06 o
   3   1   9        0.02       48.10     64.64 o
   4   1   9       25.43       83.64     68.79 o
   5   1   9       77.87       86.56     64.91 o
   6   1   9       14.08      -23.60     59.68 o
   7   1   9       67.53       77.63     59.85 o
   8   1   9       10.78      -62.25     85.56 o
   9   1   9       11.85      102.72    103.41 o
  10   1   9       20.70       70.56    116.14 o
  11   1   9        0.01      -13.83    140.94 o
  12   1   9        0.07      146.73    167.44 o
   1   2   9      196.57      212.26     61.34 o
   2   2   9        3.82       -6.42     62.27 o
   3   2   9        4.67       49.17     65.76 o
   4   2   9       13.10       93.08     61.75 o
   5   2   9       75.62       36.99     63.49 o
   6   2   9        1.82       27.00     61.14 o
   7   2   9       71.41      113.47     64.80 o
   8   2   9        4.70      -22.47     85.54 o
   9   2   9       58.41      163.77     96.10 o
  10   2   9       12.22       24.75    116.00 o
  11   2   9        1.40      161.28    163.31 o
  12   2   9        5.73       46.60    166.48 o
   1   3   9       53.02       36.24     64.93 o
   2   3   9       21.64        6.24     61.88 o
   3   3   9        3.39       26.60     66.45 o
   4   3   9      326.80      343.87     63.69 o
   5   3   9       21.91        4.30     60.64 o
   6   3   9      264.29      245.61     53.86 o
   7   3   9        3.34       37.52     63.77 o
   8   3   9      149.06      131.23     74.97 o
   9   3   9       53.69      153.18    122.34 o
  10   3   9       28.03      147.56    116.68 o
  11   3   9        1.22        3.92    140.33 o
  12   3   9        4.06       14.54    168.81 o
   1   4   9      264.24      209.01     70.73 o
   2   4   9      292.27      215.99     71.27 o
   3   4   9       83.63      141.62     67.18 o
   4   4   9      189.15      158.64     69.70 o
   5   4   9      586.10      556.21     61.79 o
   6   4   9      132.00      195.07     49.15 o
   7   4   9       20.14      128.57     54.66 o
   8   4   9       91.35      171.20     57.26 o
   9   4   9       13.66      155.08    128.34 o
  10   4   9       27.41       80.31    140.31 o
  11   4   9        0.00      -36.39    147.27 o
  12   4   9        0.90       15.93    178.12 o
   1   5   9        7.13       21.68     69.90 o
   2   5   9      103.61       66.52     78.11 o
   3   5   9      124.20      145.90     75.77 o
   4   5   9       63.66       39.85     79.62 o
   5   5   9        1.87       61.58     61.11 o
   6   5   9      291.39      419.45     47.88 o
   7   5   9       23.23       55.19     31.23 o
   8   5   9       20.70      128.61     77.12 o
   9   5   9        6.51       75.50    116.72 o
  10   5   9       56.20      159.99    153.48 o
  11   5   9        1.79      -51.09    145.11 o
  12   5   9        3.71       16.25    199.36 o
   1   6   9       12.26       65.04     71.50 o
   2   6   9        0.04       37.96     82.70 o
   3   6   9      259.65      201.06     77.84 o
   4   6   9        0.92       32.05     77.55 o
   5   6   9      123.93       99.12     58.40 o
   6   6   9      419.48      343.41     39.15 o
   7   6   9       36.73       45.04     44.28 o
   8   6   9       16.81       78.68     79.23 o
   9   6   9       46.40      149.31    150.79 o
  10   6   9        3.55      -11.30    151.21 o
  11   6   9        5.10      -27.96    161.59 o
  12   6   9        6.12      107.70    208.11 o
   1   7   9       19.02        2.47     75.54 o
   2   7   9       35.36       35.52     86.13 o
   3   7   9      202.29      137.62     83.00 o
   4   7   9       94.57       70.28     78.02 o
   5   7   9      158.03      143.67     55.57 o
   6   7   9        8.84      -25.93     51.33 o
   7   7   9       30.85       21.83     53.09 o
   8   7   9        4.93       37.45    101.93 o
   9   7   9        5.11      -17.22    166.00 o
  10   7   9       51.71      143.82    153.99 o
  11   7   9        0.28      -42.26    153.38 o
  12   7   9        2.56      157.21    177.07 o
   1   8   9       18.51      -69.22     81.73 o
   2   8   9       31.93      -27.36     85.11 o
   3   8   9      153.99      131.54     81.63 o
   4   8   9       24.53       68.34     66.59 o
   5   8   9       66.21       54.51     40.66 o
   6   8   9      366.49      240.03     79.22 o
   7   8   9       24.61      -10.97     92.00 o
   8   8   9        2.24       85.10    107.90 o
   9   8   9       29.74      117.41    152.22 o
  10   8   9       18.86       77.84    160.48 o
  11   8   9       19.30       74.60    158.40 o
   1   9   9      108.06      -34.37     79.20 o
   2   9   9       19.98      -20.60     90.33 o
   3   9   9       48.08       33.52     78.01 o
   4   9   9        0.01       61.67     58.47 o
   5   9   9      245.97      155.82     30.92 o
   6   9   9       33.62      -28.74     82.12 o
   7   9   9       59.41       13.52     96.51 o
   8   9   9        1.65       36.53    110.04 o
   9   9   9        9.78       74.87    161.07 o
  10   9   9       12.26      143.53    168.48 o
  11   9   9        2.40       50.64    175.07 o
   1  10   9      171.81      193.23     75.64 o
   2  10   9        0.53       97.63     92.60 o
   3  10   9        4.34       42.37     73.38 o
   4  10   9        0.03       19.99     73.83 o
   5  10   9        8.90      109.87    100.29 o
   6  10   9       97.76       62.36    106.50 o
   7  10   9        6.58      -36.09    116.12 o
   8  10   9       21.46      198.20    116.48 o
   9  10   9        0.31       62.70    159.75 o
  10  10   9        2.95      149.24    171.05 o
  11  10   9        1.23      111.36    164.82 o
   1  11   9       11.38      100.64     76.92 o
   2  11   9       24.66       57.84     85.52 o
   3  11   9        2.94       71.55     98.09 o
   4  11   9        2.61       48.66     71.38 o
   5  11   9       60.60       51.59    116.70 o
   6  11   9       10.56       10.34    127.64 o
   7  11   9        0.17      -14.93    129.32 o
   8  11   9       28.10       60.74    120.77 o
   9  11   9        2.08       31.78    167.46 o
  10  11   9        1.20       14.75    173.99 o
   1  12   9       32.06      -14.75     74.28 o
   2  12   9       16.06       82.86    108.85 o
   3  12   9       11.06       67.67     92.93 o
   4  12   9       10.84       48.78     87.77 o
   5  12   9       43.98      -45.47    134.78 o
   6  12   9       58.91      113.03    132.67 o
   7  12   9        3.57      132.02    135.79 o
   8  12   9        0.17      -39.03    134.36 o
   9  12   9        0.06      242.43    170.87 o
  10  12   9        0.65      129.88    201.93 o
   1  13   9        0.27      -53.49     80.21 o
   2  13   9      153.05      119.16     98.61 o
   3  13   9        0.40       39.28    109.05 o
   4  13   9      131.10      -26.28    137.92 o
   5  13   9        0.90        7.79    139.41 o
   6  13   9        4.30       51.32    140.73 o
   7  13   9        1.98      119.69    139.75 o
   8  13   9        0.01      -98.36    143.47 o
   9  13   9        0.96      141.44    245.77 o
   1  14   9       47.57       79.77     84.89 o
   2  14   9       32.40       49.65    104.42 o
   3  14   9       15.79       75.54    109.78 o
   4  14   9       15.53       55.27    148.29 o
   5  14   9       19.02      145.83    147.01 o
   6  14   9       12.37      119.31    156.22 o
   7  14   9       11.31      137.49    175.23 o
   8  14   9        0.87       56.02    180.06 o
   9  14   9        0.82       67.81    229.08 o
   1  15   9        0.45       34.24     96.55 o
   2  15   9       37.51       70.38    107.47 o
   3  15   9        7.96      -84.91    135.78 o
   4  15   9        5.17      -34.57    145.50 o
   5  15   9       19.79       24.96    149.23 o
   6  15   9        0.38        4.78    154.01 o
   7  15   9        0.02      -39.07    158.31 o
   8  15   9        0.88      -27.51    157.10 o
   1  16   9       27.13      150.88    109.27 o
   2  16   9        3.35       40.04    117.05 o
   3  16   9       22.21       60.25    158.12 o
   4  16   9       13.22      113.09    136.57 o
   5  16   9        4.95       33.47    156.66 o
   6  16   9        1.69       81.15    151.32 o
   7  16   9        1.01      137.74    149.14 o
   1  17   9        1.64        1.35    110.15 o
   2  17   9       21.04      165.44    135.84 o
   3  17   9        0.11       43.47    134.83 o
   4  17   9        0.05      191.41    143.04 o
   5  17   9        2.03       66.73    151.32 o
   6  17   9        5.58      124.15    151.87 o
   7  17   9       11.43       65.98    189.27 o
   1  18   9        8.22      126.13    164.76 o
   2  18   9       12.86      186.51    164.72 o
   3  18   9       12.21       -1.30    145.90 o
   4  18   9        1.65       36.92    147.72 o
   5  18   9        8.89      119.61    155.21 o
   6  18   9       14.63      228.83    263.54 o
   1  19   9       19.63      136.00    155.63 o
   2  19   9       12.57      181.91    171.19 o
   3  19   9        0.08      131.86    176.60 o
   4  19   9       19.54      194.26    160.33 o
   1  20   9        8.05       48.95    162.06 o
   2  20   9       10.96      225.39    191.57 o
   0   0  10      221.70       26.83    141.10 o
   1   0  10     8578.24     8121.94    353.06 o
   2   0  10      109.00      194.58    114.37 o
   3   0  10     3768.10     3966.29    159.51 o
   4   0  10      376.88      495.35    102.81 o
   5   0  10     1602.46     1435.25    116.13 o
   6   0  10      656.05      650.59     99.01 o
   7   0  10     1579.02     1523.57     83.53 o
   8   0  10      137.88      187.94    156.87 o
   9   0  10      758.53      510.83    165.46 o
  10   0  10       60.69      265.53    200.21 o
  11   0  10      511.13      772.26    285.33 o
  12   0  10      116.41      168.97    292.00 o
   0   1  10     2407.34     2319.51    163.56 o
   1   1  10      534.93      508.12     80.43 o
   2   1  10     3981.27     3602.34    200.39 o
   3   1  10       30.14      105.20     75.41 o
   4   1  10     1914.60     1825.80     81.04 o
   5   1  10        0.57       87.59     71.75 o
   6   1  10     2824.29     2612.03     77.06 o
   7   1  10        7.62       61.84     52.79 o
   8   1  10     1502.08     1638.83    121.11 o
   9   1  10       44.64       65.70    123.91 o
  10   1  10      806.58      855.75    147.43 o
  11   1  10        3.49      189.80    167.02 o
  12   1  10      901.06      896.14    218.56 o
   0   2  10       63.54      -50.84     96.88 o
   1   2  10     5378.88     5134.22    201.81 o
   2   2  10      350.59      432.68     74.11 o
   3   2  10     2232.25     2159.19     82.85 o
   4   2  10       22.95       81.74     72.40 o
   5   2  10     1379.90     1691.17     79.10 o
   6   2  10      278.57      218.41     69.78 o
   7   2  10     1564.24     1564.62     76.06 o
   8   2  10       83.36      225.27    108.08 o
   9   2  10      821.88      858.27    130.44 o
  10   2  10       19.73      142.35    163.74 o
  11   2  10      438.35      481.82    174.64 o
  12   2  10       13.98      369.74    441.31 o
   0   3  10      528.03      470.33    100.66 o
   1   3  10      575.32      454.62     81.34 o
   2   3  10     1574.97     1636.87     80.26 o
   3   3  10       24.92       16.75     78.36 o
   4   3  10     1293.74     1330.25     74.97 o
   5   3  10       25.79      129.71     67.95 o
   6   3  10     3952.88     4274.61    129.52 o
   7   3  10      210.10      280.95     56.31 o
   8   3  10     1580.47     1817.78    153.75 o
   9   3  10        9.92       89.71    125.93 o
  10   3  10      985.62     1387.19    149.53 o
  11   3  10        5.31      122.56    172.93 o
   0   4  10      386.79      289.90    115.07 o
   1   4  10     4872.83     4576.07    186.78 o
   2   4  10       67.65       53.69     86.55 o
   3   4  10     1823.91     1842.55     93.93 o
   4   4  10       30.21       67.11     79.10 o
   5   4  10     2221.47     2293.93     79.56 o
   6   4  10      100.87      207.35     61.98 o
   7   4  10     1583.95     1235.15    123.09 o
   8   4  10       83.86      351.94    116.67 o
   9   4  10      749.15      596.88    149.39 o
  10   4  10      109.70      101.38    155.76 o
  11   4  10      343.60      413.98    172.04 o
   0   5  10     1441.06     1517.12    126.49 o
   1   5  10      479.12      478.38     96.17 o
   2   5  10     2006.66     1916.86    103.46 o
   3   5  10      253.62      382.69     92.65 o
   4   5  10     1769.45     1681.58     91.70 o
   5   5  10      196.82      173.11     71.25 o
   6   5  10     3460.99     3116.23     83.50 o
   7   5  10       20.18      203.88    100.85 o
   8   5  10     1183.63     1102.36    111.94 o
   9   5  10       26.03      -22.14    150.72 o
  10   5  10      603.38      384.26    164.07 o
  11   5  10        1.99       90.89    179.19 o
   0   6  10        0.97       98.53    122.58 o
   1   6  10     3222.43     3083.85    111.14 o
   2   6  10      349.61      454.29     96.88 o
   3   6  10     1126.62     1079.54    104.10 o
   4   6  10       51.87       69.84     91.01 o
   5   6  10     1992.24     1978.43     77.30 o
   6   6  10      388.52      450.08     69.21 o
   7   6  10     1594.82     1541.79     95.89 o
   8   6  10       18.84       80.59    111.41 o
   9   6  10      802.62      925.42    164.39 o
  10   6  10       23.66      239.23    166.31 o
  11   6  10      453.49      646.00    164.50 o
   0   7  10     1009.28     1374.45    150.80 o
   1   7  10      575.51      626.31     87.16 o
   2   7  10      930.97     1176.60    101.47 o
   3   7  10      337.42      234.33     93.22 o
   4   7  10     1437.30     1378.27     95.38 o
   5   7  10       56.45      108.86     63.78 o
   6   7  10     2627.30     2510.45    111.35 o
   7   7  10        8.98       34.83    107.63 o
   8   7  10     1298.93     1545.21    128.48 o
   9   7  10       35.77      111.28    161.01 o
  10   7  10      760.97      935.26    176.14 o
  11   7  10        1.35       28.80    177.01 o
   0   8  10       28.28      220.47    124.24 o
   1   8  10     3623.54     3909.15    108.39 o
   2   8  10      585.73      474.63     98.90 o
   3   8  10     1525.68     1553.77    107.46 o
   4   8  10      116.35       42.11     82.62 o
   5   8  10     1243.06     1285.56     92.53 o
   6   8  10      182.25      228.75     98.84 o
   7   8  10     1066.03     1059.11    119.42 o
   8   8  10        5.00      285.24    124.48 o
   9   8  10      775.56      586.47    163.64 o
  10   8  10        6.11       48.93    169.60 o
   0   9  10     1565.44     1583.99    137.07 o
   1   9  10      337.46      546.98    100.09 o
   2   9  10     1991.03     1676.11    105.27 o
   3   9  10        1.40       92.10     90.05 o
   4   9  10     1389.53     1346.00    113.68 o
   5   9  10       71.77      218.78    100.55 o
   6   9  10     1585.32     1343.36    125.94 o
   7   9  10        4.95      123.36    116.37 o
   8   9  10      775.25      845.87    130.17 o
   9   9  10        9.69      112.93    167.13 o
  10   9  10      588.58      670.87    180.62 o
   0  10  10       51.19      146.26    115.35 o
   1  10  10     3130.81     2841.13     98.57 o
   2  10  10       15.45       46.94     94.39 o
   3  10  10     1405.50     1318.27    132.84 o
   4  10  10      150.72      283.97    108.53 o
   5  10  10      865.74      898.72    133.05 o
   6  10  10       59.93      292.03    133.56 o
   7  10  10      481.18      539.69    123.83 o
   8  10  10        0.53      216.73    130.84 o
   9  10  10      584.12      729.59    177.26 o
  10  10  10       14.18       53.98    200.83 o
   0  11  10      680.82      587.52    118.52 o
   1  11  10       12.17       85.80     81.87 o
   2  11  10     1361.36     1274.84    116.87 o
   3  11  10        0.14      169.23    140.89 o
   4  11  10     1029.14     1087.84    106.89 o
   5  11  10       33.51      132.21    133.55 o
   6  11  10     1028.80     1300.49    143.42 o
   7  11  10        0.12      213.74    145.77 o
   8  11  10      589.16      733.67    141.88 o
   9  11  10       40.06      207.85    172.85 o
   0  12  10       33.38       18.51    125.68 o
   1  12  10     1428.24     1351.73     98.34 o
   2  12  10      136.51      396.72    150.62 o
   3  12  10      877.78      818.89    117.18 o
   4  12  10       35.55      262.78    136.88 o
   5  12  10      793.66      874.86    143.71 o
   6  12  10       82.26      217.28    141.19 o
   7  12  10      586.30      710.91    143.41 o
   8  12  10        1.94       96.91    155.78 o
   9  12  10      490.44      553.41    211.66 o
   0  13  10      666.11      707.64    153.03 o
   1  13  10        7.06      100.06    101.05 o
   2  13  10      678.97      931.36    128.92 o
   3  13  10        7.34      201.04    118.43 o
   4  13  10      911.45      813.74    146.29 o
   5  13  10       30.95      225.19    145.94 o
   6  13  10      860.12      745.98    150.78 o
   7  13  10       11.03      105.32    145.79 o
   8  13  10      401.43      614.98    207.57 o
   0  14  10       16.65       42.41    146.35 o
   1  14  10     1294.91     1280.85    131.04 o
   2  14  10       45.61      177.75    122.92 o
   3  14  10      652.55      702.38    143.57 o
   4  14  10       44.76      219.82    143.77 o
   5  14  10      620.41      558.27    154.04 o
   6  14  10        4.60      113.98    163.15 o
   7  14  10      419.53      542.90    157.67 o
   8  14  10        0.11       13.31    206.18 o
   0  15  10      566.48      491.83    208.91 o
   1  15  10       53.20      226.30    115.32 o
   2  15  10      470.08      460.30    137.22 o
   3  15  10        3.96      152.85    143.99 o
   4  15  10      690.57      630.55    156.58 o
   5  15  10       16.23       81.82    196.94 o
   6  15  10      845.45      851.44    165.27 o
   7  15  10        0.46      154.82    168.52 o
   0  16  10        7.84       20.39    204.46 o
   1  16  10      734.86      798.04    142.48 o
   2  16  10       78.38      216.81    130.58 o
   3  16  10      256.69      376.24    139.94 o
   4  16  10       77.98      199.64    159.25 o
   5  16  10      545.19      379.26    161.50 o
   6  16  10       20.38      145.85    158.77 o
   0  17  10      359.52      598.17    223.52 o
   1  17  10       62.67      306.90    162.30 o
   2  17  10      282.97      493.22    169.44 o
   3  17  10       63.55       85.08    149.49 o
   4  17  10      320.22      412.45    150.37 o
   5  17  10       13.86      152.15    157.52 o
   0  18  10       28.53      -48.61    246.18 o
   1  18  10      531.58      553.27    169.70 o
   2  18  10       35.13       62.43    210.72 o
   3  18  10      169.81      271.54    178.93 o
   4  18  10       50.73      239.42    257.35 o
   0  19  10      292.60      462.79    305.61 o
   1  19  10       23.23      198.88    330.54 o
   1   1  11       37.10      138.50    106.07 o
   2   1  11       17.85       41.12     90.95 o
   3   1  11        1.38       75.08     89.63 o
   4   1  11       47.64      109.96     83.35 o
   5   1  11        4.43        7.94     85.46 o
   6   1  11       49.78        4.14     83.91 o
   7   1  11        0.00       24.07    111.28 o
   8   1  11        0.47       61.68    140.27 o
   9   1  11        7.01      108.19    182.57 o
  10   1  11        4.21      191.04    167.88 o
  11   1  11        1.73      200.72    202.55 o
   1   2  11       51.28       23.02     98.83 o
   2   2  11       17.19       22.76     88.22 o
   3   2  11        1.29       49.92     94.66 o
   4   2  11        4.12      171.00     82.66 o
   5   2  11        0.36       46.23     80.41 o
   6   2  11        5.34       -4.23     87.68 o
   7   2  11       84.97      124.15    110.90 o
   8   2  11        6.05       62.21    141.10 o
   9   2  11       12.55      109.56    183.57 o
  10   2  11        0.35      -93.53    165.60 o
  11   2  11        2.63      196.13    208.82 o
   1   3  11      108.27       97.38    100.34 o
   2   3  11       22.60      -21.65     92.77 o
   3   3  11       14.92       35.75     84.39 o
   4   3  11       14.66       29.55     77.57 o
   5   3  11        4.19      -13.28     82.15 o
   6   3  11      186.82      108.15     87.97 o
   7   3  11        0.51      123.64    117.55 o
   8   3  11       42.63      -13.52    143.02 o
   9   3  11        0.20      -46.47    170.59 o
  10   3  11        6.22       38.34    197.22 o
   1   4  11        9.99       -0.53     99.28 o
   2   4  11       75.64       81.37     92.22 o
   3   4  11        1.49      -13.31     86.16 o
   4   4  11       26.97       62.56     78.84 o
   5   4  11      190.40      247.04     84.13 o
   6   4  11        0.07      -14.46     83.88 o
   7   4  11       53.70       27.58    130.94 o
   8   4  11        4.68      102.12    158.25 o
   9   4  11        8.64      -66.80    156.85 o
  10   4  11        0.07       -9.95    199.56 o
   1   5  11       16.66       58.62    107.35 o
   2   5  11        7.44       58.48    111.12 o
   3   5  11        8.50       97.59     95.47 o
   4   5  11       38.35       75.12     89.07 o
   5   5  11       57.17       45.27    102.15 o
   6   5  11        0.63       95.91     79.14 o
   7   5  11        0.04      -41.09    120.20 o
   8   5  11        0.88       63.94    139.45 o
   9   5  11        0.54      -47.82    169.39 o
  10   5  11        8.26      -49.62    207.58 o
   1   6  11        0.04       53.00    107.25 o
   2   6  11       37.30       66.36    105.16 o
   3   6  11      103.96        9.78     95.97 o
   4   6  11       10.49       27.37    103.12 o
   5   6  11        2.08      -76.30     98.84 o
   6   6  11       55.75       10.06     94.89 o
   7   6  11        3.80      -18.97    108.01 o
   8   6  11        9.87      -59.73    154.64 o
   9   6  11       23.56      102.53    164.58 o
  10   6  11        1.61      104.15    188.45 o
   1   7  11       89.10      103.00    105.22 o
   2   7  11       63.22      133.03    115.24 o
   3   7  11       45.89       55.17    105.52 o
   4   7  11        6.11      -28.61    120.38 o
   5   7  11       28.64       33.27    100.30 o
   6   7  11        0.25       44.85     97.68 o
   7   7  11        2.47       34.95    112.02 o
   8   7  11       28.35       22.38    175.48 o
   9   7  11        0.83      -14.78    164.50 o
  10   7  11        5.08      165.68    178.86 o
   1   8  11        1.28       64.73    107.45 o
   2   8  11        0.46       71.88    117.73 o
   3   8  11       38.18     -120.62    138.28 o
   4   8  11      114.47       77.43    123.47 o
   5   8  11       27.57       48.38    126.81 o
   6   8  11       37.32        5.29    117.66 o
   7   8  11        8.04      104.77    116.70 o
   8   8  11       39.43      156.52    163.87 o
   9   8  11        8.83       71.70    163.48 o
   1   9  11       15.37      -80.16    113.25 o
   2   9  11        4.10      -24.73    136.60 o
   3   9  11      107.09      218.27    141.36 o
   4   9  11        7.97      125.85    142.70 o
   5   9  11        1.78       -9.30    130.44 o
   6   9  11        1.48      -25.60    130.72 o
   7   9  11        4.76      107.59    121.78 o
   8   9  11        6.25      182.92    166.43 o
   9   9  11        7.30      -16.80    195.80 o
   1  10  11       21.82       52.76    102.53 o
   2  10  11        0.22      -87.87    151.37 o
   3  10  11        0.07      -74.05    142.00 o
   4  10  11       41.87       89.38    134.17 o
   5  10  11       45.30      134.24    135.08 o
   6  10  11       38.35       27.49    136.21 o
   7  10  11        6.59      158.53    151.82 o
   8  10  11       35.94      121.30    170.07 o
   9  10  11        0.01      113.06    208.23 o
   1  11  11        2.79      -66.12    106.46 o
   2  11  11       11.79      -72.41    144.21 o
   3  11  11       37.59       79.97    143.23 o
   4  11  11        2.70      177.92    150.42 o
   5  11  11       26.06       12.01    136.61 o
   6  11  11        3.61      132.04    168.90 o
   7  11  11        0.01      146.06    157.59 o
   8  11  11        7.61      105.82    201.71 o
   1  12  11        0.03      183.69    110.13 o
   2  12  11       39.44        5.21    153.48 o
   3  12  11       31.17       21.64    147.99 o
   4  12  11       12.21       93.84    140.08 o
   5  12  11        2.31      -18.34    164.05 o
   6  12  11        0.64       22.05    149.48 o
   7  12  11       10.79      -12.91    160.65 o
   8  12  11        0.94      295.97    210.26 o
   1  13  11        4.91       51.61    138.30 o
   2  13  11        2.06       67.14    146.85 o
   3  13  11       21.55       75.24    150.61 o
   4  13  11        0.14      185.00    157.77 o
   5  13  11        4.62      -16.27    167.54 o
   6  13  11        1.16      -39.67    153.39 o
   7  13  11        0.02      -24.88    160.82 o
   1  14  11       15.97      -23.31    139.14 o
   2  14  11        0.31       76.23    150.35 o
   3  14  11        0.76      226.07    157.85 o
   4  14  11       10.51       95.73    159.54 o
   5  14  11        1.06      -32.33    156.33 o
   6  14  11        2.88      156.31    167.22 o
   1  15  11        0.63       40.54    228.90 o
   2  15  11       16.28      171.53    145.58 o
   3  15  11        6.58      129.66    150.14 o
   4  15  11        1.68       -7.44    151.89 o
   5  15  11        0.11      112.52    165.75 o
   1  16  11        0.71       93.90    165.40 o
   2  16  11        5.32       99.01    168.77 o
   3  16  11        2.16      -15.27    223.87 o
   4  16  11        0.30       57.69    158.77 o
   1  17  11        3.17       37.18    176.47 o
   2  17  11       12.71      129.71    192.98 o
   3  17  11        0.55     -119.03    468.20 o
   0   0  12      808.93      987.02    321.89 o
   1   0  12     1226.25     1362.77    230.29 o
   2   0  12       70.58       74.27    178.68 o
   3   0  12     1182.60     1313.95    159.39 o
   4   0  12      209.57      169.49    152.35 o
   5   0  12      528.00      640.37    176.87 o
   6   0  12      134.09      228.44    171.29 o
   7   0  12      213.73      274.59    173.64 o
   8   0  12      169.07      189.42    361.04 o
   9   0  12      648.77      482.03    289.00 o
   0   1  12      153.00      356.78    242.60 o
   1   1  12        0.85       52.27    154.48 o
   2   1  12     1076.73     1166.80    131.10 o
   3   1  12      298.45      395.97    116.68 o
   4   1  12     1383.81     1693.05    123.91 o
   5   1  12      434.68      374.59    122.96 o
   6   1  12      839.53      769.95    127.14 o
   7   1  12      302.75      314.83    148.16 o
   8   1  12      422.98      494.15    186.27 o
   9   1  12      259.39      314.72    193.69 o
   0   2  12     1159.61      925.63    236.99 o
   1   2  12     1816.86     1850.75    150.72 o
   2   2  12      486.66      459.17    141.09 o
   3   2  12     1632.79     1729.32    125.93 o
   4   2  12      460.55      654.78    113.64 o
   5   2  12      765.59     1012.03    129.35 o
   6   2  12       46.28      177.35    108.55 o
   7   2  12      156.85      271.20    145.51 o
   8   2  12      118.30      194.10    152.99 o
   9   2  12      441.35      506.28    199.70 o
   0   3  12        3.69       30.82    185.27 o
   1   3  12      310.27      548.02    124.33 o
   2   3  12      846.17     1031.35    122.42 o
   3   3  12      108.45      146.92    101.47 o
   4   3  12     1134.12     1208.58    129.81 o
   5   3  12      536.23      778.13    128.65 o
   6   3  12     1092.94     1184.67    133.68 o
   7   3  12      197.82      323.98    151.58 o
   8   3  12      433.56      591.95    158.52 o
   9   3  12      105.87      358.25    206.77 o
   0   4  12      991.51     1038.95    196.70 o
   1   4  12     1117.13     1286.43    123.79 o
   2   4  12      108.64      223.14    106.47 o
   3   4  12     1128.43     1357.73    111.65 o
   4   4  12      298.50      452.66    106.80 o
   5   4  12      756.96      924.26    120.07 o
   6   4  12       61.61      240.04    131.03 o
   7   4  12      209.52      419.50    158.12 o
   8   4  12      144.04      392.49    160.76 o
   9   4  12      506.28      560.90    206.31 o
   0   5  12       44.91       56.42    193.50 o
   1   5  12       37.21      153.76    109.12 o
   2   5  12      891.42      947.25    113.15 o
   3   5  12      108.56      260.14    116.12 o
   4   5  12     1010.94     1142.45    113.99 o
   5   5  12      402.98      443.74    105.94 o
   6   5  12      947.12     1056.48    113.36 o
   7   5  12      227.60      125.39    146.75 o
   8   5  12      373.14      437.01    164.44 o
   9   5  12      187.05      295.60    208.50 o
   0   6  12     2228.40     2527.39    188.66 o
   1   6  12     1073.19     1109.62    120.35 o
   2   6  12      157.68      342.04    126.25 o
   3   6  12      991.04      997.25    132.56 o
   4   6  12      240.02      411.32    126.84 o
   5   6  12      597.82      613.32    108.40 o
   6   6  12       77.27      266.03    116.27 o
   7   6  12      296.08      361.77    146.91 o
   8   6  12       74.43      263.11    152.85 o
   9   6  12      426.26      358.36    176.50 o
   0   7  12      340.14      491.51    168.75 o
   1   7  12      422.45      608.85    144.74 o
   2   7  12     1068.92     1119.94    150.02 o
   3   7  12      387.07      481.23    130.62 o
   4   7  12     1190.81     1338.64    135.15 o
   5   7  12      334.18      386.16    117.13 o
   6   7  12      822.03      718.99    124.08 o
   7   7  12       83.99      290.79    168.79 o
   8   7  12      392.36      536.12    173.39 o
   0   8  12      724.50      652.73    163.82 o
   1   8  12     1840.80     2066.31    154.08 o
   2   8  12      336.11      582.72    146.98 o
   3   8  12     1244.70     1477.95    182.75 o
   4   8  12      258.04      449.30    129.49 o
   5   8  12      471.13      466.21    119.84 o
   6   8  12       45.75      201.34    133.52 o
   7   8  12      285.78      362.58    170.18 o
   8   8  12      109.40      444.24    175.59 o
   0   9  12      242.06       52.17    174.53 o
   1   9  12       48.37      188.97    140.01 o
   2   9  12      680.52      816.39    150.79 o
   3   9  12      125.15      230.23    150.71 o
   4   9  12      520.89      751.51    153.51 o
   5   9  12      237.53      306.24    134.05 o
   6   9  12      526.42      565.34    141.15 o
   7   9  12      239.84      299.83    198.23 o
   8   9  12      354.15      624.29    179.78 o
   0  10  12       75.61       17.35    160.93 o
   1  10  12      753.86      772.50    166.82 o
   2  10  12      186.60      150.80    145.73 o
   3  10  12      414.13      400.01    151.88 o
   4  10  12      110.46      207.92    150.81 o
   5  10  12      178.76      448.32    143.53 o
   6  10  12       87.64      104.42    153.30 o
   7  10  12      141.56      435.85    206.19 o
   0  11  12       95.15      134.95    158.97 o
   1  11  12       15.21      142.88    151.68 o
   2  11  12      452.15      533.83    153.19 o
   3  11  12      235.62      364.72    153.44 o
   4  11  12      268.06      382.06    146.19 o
   5  11  12       73.71      118.42    148.62 o
   6  11  12      349.31      149.54    149.04 o
   7  11  12      130.12      140.24    205.10 o
   0  12  12      109.87       81.44    276.56 o
   1  12  12      528.04      411.88    148.38 o
   2  12  12      104.18       94.72    152.09 o
   3  12  12      282.13      285.69    157.94 o
   4  12  12       18.23       90.79    148.91 o
   5  12  12      221.04      322.62    165.75 o
   6  12  12       78.38       89.44    163.95 o
   0  13  12      101.17      264.04    292.35 o
   1  13  12       12.70       19.19    203.97 o
   2  13  12      310.81      323.86    156.51 o
   3  13  12      128.97      201.94    149.92 o
   4  13  12      306.35      321.66    156.04 o
   5  13  12       98.23      103.21    156.69 o
   0  14  12      128.84      189.72    298.68 o
   1  14  12      416.85      558.70    215.62 o
   2  14  12       97.33      434.81    269.79 o
   3  14  12      233.83      296.78    147.55 o
   4  14  12       41.84      113.12    159.08 o
   0  15  12      118.92       44.07    297.25 o
   1  15  12       86.47      394.24    211.97 o
   2  15  12      201.84      260.73    191.70 o
   3  15  12       42.94      349.47    537.41 o
   1   1  13        1.52      220.22    161.98 o
   2   1  13        2.83        2.02    142.66 o
   3   1  13       15.83       47.17    127.91 o
   4   1  13        4.06        1.72    126.74 o
   5   1  13       15.93       81.80    145.86 o
   6   1  13        3.01       93.17    150.22 o
   7   1  13        4.63       33.39    189.22 o
   8   1  13        2.51       37.69    201.42 o
   1   2  13       40.48       23.20    163.00 o
   2   2  13       14.81      -94.99    141.97 o
   3   2  13        6.34      -39.17    129.96 o
   4   2  13       49.56      197.15    129.54 o
   5   2  13        1.56      140.76    145.60 o
   6   2  13        6.69       71.00    152.01 o
   7   2  13        7.78       11.31    156.87 o
   8   2  13        2.50      183.37    193.56 o
   1   3  13        2.16      -78.03    162.17 o
   2   3  13       13.42      -11.02    143.58 o
   3   3  13       20.94      171.45    156.27 o
   4   3  13        6.53      122.10    130.85 o
   5   3  13       23.86      185.26    153.44 o
   6   3  13       10.88       69.04    171.71 o
   7   3  13        3.72      202.82    192.97 o
   8   3  13       11.19       10.72    205.74 o
   1   4  13        3.06      -68.19    121.58 o
   2   4  13        9.77       26.16    122.01 o
   3   4  13        1.66       53.70    142.50 o
   4   4  13        6.79      -85.55    143.47 o
   5   4  13        1.25      -64.72    157.25 o
   6   4  13        3.59      116.93    171.92 o
   7   4  13        0.06     -160.90    160.90 o
   8   4  13        0.00        6.94    227.11 o
   1   5  13        6.15       35.47    121.32 o
   2   5  13       23.79      132.42    121.70 o
   3   5  13        0.87      -28.90    120.79 o
   4   5  13        3.86       58.95    120.50 o
   5   5  13        0.06      -51.05    156.30 o
   6   5  13        2.25       11.56    183.19 o
   7   5  13        0.23       31.71    203.25 o
   1   6  13        1.61       46.30    120.84 o
   2   6  13        7.59       50.62    123.42 o
   3   6  13        4.22      138.33    132.28 o
   4   6  13        9.69      -67.77    123.29 o
   5   6  13        1.65     -116.16    138.54 o
   6   6  13        0.65       96.20    152.29 o
   7   6  13        7.53       -7.19    173.10 o
   1   7  13       17.89      -20.43    130.65 o
   2   7  13        0.16      -32.76    131.34 o
   3   7  13       48.35       86.21    136.14 o
   4   7  13        2.98       60.77    133.29 o
   5   7  13        8.68       72.29    139.63 o
   6   7  13        4.38       99.27    293.59 o
   7   7  13       12.38       41.15    188.56 o
   1   8  13        6.35       73.96    145.37 o
   2   8  13        1.66       27.68    134.85 o
   3   8  13        0.71      -19.55    145.25 o
   4   8  13       76.87      325.61    136.56 o
   5   8  13        3.27       73.84    140.76 o
   6   8  13        5.38      -15.94    201.26 o
   1   9  13       36.91       31.32    160.19 o
   2   9  13        0.59      131.08    153.08 o
   3   9  13       19.86      115.29    155.09 o
   4   9  13        0.97      148.93    156.59 o
   5   9  13        8.78      135.84    160.66 o
   6   9  13        5.37      140.64    204.18 o
   1  10  13        0.55      -78.76    153.37 o
   2  10  13       34.71       88.66    173.32 o
   3  10  13        1.21      -80.93    154.66 o
   4  10  13        6.19      -73.81    149.40 o
   5  10  13        4.59      132.80    147.62 o
   1  11  13       16.67     -137.60    177.89 o
   2  11  13       19.32      -75.57    171.40 o
   3  11  13        2.53       35.29    157.32 o
   4  11  13        1.45       65.49    151.79 o
   5  11  13        1.74      504.81    288.09 o
   1  12  13        0.55      163.60    283.71 o
   2  12  13        0.03     -158.20    158.20 o
   3  12  13        0.04      187.73    171.40 o
   4  12  13        0.10      193.63    304.93 o
   1  13  13        0.94      -19.42    208.83 o
   2  13  13        0.17       85.14    246.73 o
   0   0  14      586.73      920.99    355.11 o
   1   0  14      260.42      354.01    401.18 o
   2   0  14      259.67      406.90    330.00 o
   3   0  14      139.13      304.93    202.36 o
   4   0  14      380.72      696.28    269.29 o
   5   0  14      282.35      192.52    249.12 o
   6   0  14      156.57      190.83    283.53 o
   0   1  14      560.76      654.48    248.35 o
   1   1  14      168.26      366.37    174.93 o
   2   1  14      113.86      110.11    168.87 o
   3   1  14      689.11      933.80    162.05 o
   4   1  14      116.16      232.30    153.32 o
   5   1  14      325.03      517.63    186.20 o
   6   1  14      204.02      121.24    192.34 o
   0   2  14      246.99      422.81    252.67 o
   1   2  14      381.86      274.55    172.23 o
   2   2  14      255.94      523.15    175.76 o
   3   2  14      193.52      187.48    156.37 o
   4   2  14      270.61      447.66    164.00 o
   5   2  14      231.34      452.04    179.62 o
   6   2  14      126.11      378.57    204.82 o
   0   3  14      535.68      440.12    254.17 o
   1   3  14      195.47      281.51    173.61 o
   2   3  14      139.09      240.33    152.58 o
   3   3  14      504.73      601.29    160.77 o
   4   3  14      131.42      445.40    205.46 o
   5   3  14      310.10      429.51    187.09 o
   6   3  14      129.38      192.68    188.77 o
   0   4  14      227.04       72.12    248.51 o
   1   4  14      200.11      290.78    176.25 o
   2   4  14      330.46      470.42    156.65 o
   3   4  14      223.64      250.03    156.91 o
   4   4  14      217.02      558.82    189.14 o
   5   4  14      271.22      208.35    180.39 o
   6   4  14      130.96      -11.46    172.33 o
   0   5  14      252.92      309.51    213.04 o
   1   5  14      189.26      235.19    144.90 o
   2   5  14       85.00       78.64    128.81 o
   3   5  14      600.71      630.35    147.73 o
   4   5  14      146.40      152.52    187.72 o
   5   5  14      227.60      149.78    219.87 o
   0   6  14      449.75      750.69    217.17 o
   1   6  14      262.20      311.14    148.23 o
   2   6  14      292.30      294.99    131.95 o
   3   6  14      221.26      352.61    135.79 o
   4   6  14      162.60      186.78    145.98 o
   5   6  14      202.51      352.93    173.59 o
   0   7  14      575.73     1023.69    221.54 o
   1   7  14       78.69      300.17    128.10 o
   2   7  14      277.18      233.15    134.77 o
   3   7  14      304.21      634.79    140.51 o
   4   7  14      179.95      174.42    143.15 o
   5   7  14      148.92      341.37    207.12 o
   0   8  14      251.87      342.12    217.10 o
   1   8  14      442.22      616.97    135.14 o
   2   8  14      131.17      206.02    136.61 o
   3   8  14      282.25      308.85    149.19 o
   4   8  14      128.77      228.96    147.10 o
   0   9  14      289.29      517.34    298.79 o
   1   9  14      208.10      270.94    146.65 o
   2   9  14       80.76       56.23    144.98 o
   3   9  14      269.66      252.69    167.14 o
   0  10  14      433.15      230.97    305.06 o
   1  10  14      102.84       70.50    209.64 o
   2  10  14      166.42      224.48    159.23 o
   1   1  15        0.08      166.55    183.49 o
   2   1  15        5.86      -65.49    181.99 o
   3   1  15        1.03       63.47    243.85 o
   1   2  15        0.17      119.94    210.29 o
   2   2  15        3.35      129.44    202.17 o
   3   2  15        0.93      -36.69    176.04 o
   1   3  15        0.00      144.69    182.86 o
   2   3  15        0.19      -83.05    180.73 o
   3   3  15        5.82      106.08    176.81 o
   1   4  15        1.42      -75.48    182.79 o
   2   4  15        0.04       10.71    179.96 o
   3   4  15        2.61        6.14    245.92 o
   1   5  15        1.62       76.66    180.48 o
   2   5  15        0.08       47.01    169.15 o
   1   6  15        0.61      -27.90    259.15 o
 
